# Supplementary material for: Exploring the Impact of Ampelopsis Grossedentata Flavonoids on Growth Performance, Ruminal Microbiota, and Plasma Physiology and Biochemistry of Kids
Source: Animals (Basel). 2023 Jul 29;13(15):2454. doi: 10.3390/ani13152454 (PMC10417322; doi:10.3390/ani13152454)
Supplement: Supplementary file 1 [file animals-13-02454-s001.zip › Table S1.xlsx]

## Sheet: Sheet1
Table S1 Data preprocessing statistics and quality control
Sample Name	Raw PE	Clean PE	Raw Tags	Clean Tags	Effective Tags	Effective Ratio (%)
MN-1	135112	134933	131668	130598	126329	93.5
MN-2	125199	125034	122308	121178	115738	92.44
MN-3	127260	127064	123765	122618	116632	91.65
MN-4	135202	134992	132010	130990	126841	93.82
MN-5	130207	130012	127004	125885	120731	92.72
MN-6	120772	120616	117815	116911	111781	92.56
AGF-1	135467	135270	132086	130997	124655	92.02
AGF-2	124257	124133	122046	121090	117480	94.55
AGF-3	121837	121696	119307	118621	115107	94.48
AGF-4	135521	135376	132876	132129	128751	95
AGF-5	121611	121435	119021	117933	114633	94.26
AGF-6	121626	121361	119048	117047	110466	90.82
CON-1	126513	126410	124388	123704	118565	93.72
CON-2	126352	126226	123935	122961	117172	92.73
CON-3	121947	121827	119717	118944	114053	93.53
CON-4	136549	136427	134202	133418	129376	94.75
CON-5	127583	127486	125648	124857	119172	93.41
CON-6	132305	132186	129843	129077	122459	92.56
					2149941	93.2511
