# Supplementary material for: Exploring the Impact of Ampelopsis Grossedentata Flavonoids on Growth Performance, Ruminal Microbiota, and Plasma Physiology and Biochemistry of Kids
Source: Animals (Basel). 2023 Jul 29;13(15):2454. doi: 10.3390/ani13152454 (PMC10417322; doi:10.3390/ani13152454)
Supplement: Supplementary file 1 [file animals-13-02454-s001.zip › Table S2.xlsx]

## Sheet: Sheet1
Table S2 Good’s coverage values of all samples
Sample Name	Goods_coverage
CON-1	0.998889
CON-2	0.998917
CON-3	0.998626
CON-4	0.998842
CON-5	0.998821
CON-6	0.998784
MN-1	0.998038
MN-2	0.997623
MN-3	0.997795
MN-4	0.99811
MN-5	0.997942
MN-6	0.997761
AGF-1	0.997886
AGF-2	0.997613
AGF-3	0.998144
AGF-4	0.998289
AGF-5	0.997876
AGF-6	0.998539
