# Supplementary material for: Exploring the Impact of Ampelopsis Grossedentata Flavonoids on Growth Performance, Ruminal Microbiota, and Plasma Physiology and Biochemistry of Kids
Source: Animals (Basel). 2023 Jul 29;13(15):2454. doi: 10.3390/ani13152454 (PMC10417322; doi:10.3390/ani13152454)
Supplement: Supplementary file 1 [file animals-13-02454-s001.zip › Table S3.xlsx]

## Sheet: Sheet1
Table S3. Relative abundance(%) of dominant microbiota phylum in the rumen of kids
Index	CON Group	MN Group	AGF Group
Bacteroidetes	45.2±2.22	56.99±4.29	60.91±8.24
Firmicutes	24.26±3.04	35.95±5.42	29.65±6.97
Proteobacteria	28.73±5.44A	4.68±1.4B	6.35±1.62B
Actinobacteria	0.63±0.16	0.92±0.45	0.27±0.15
Euryarchaeota	0.03±0.01	0.31±0.08	0.38±0.13
Spirochaetes	0.06±0.02	0.39±0.32	0.3±0.08
Synergistetes	0.13±0.06	0.36±0.27	0.39±0.29
Kiritimatiellaeota	0.01±0	0.1±0.07	0.84±0.63
Cyanobacteria	0.02±0.01	0.04±0.01	0.28±0.22
Fusobacteria	0.00±0.00	0.01±0.00	0.16±0.15
