# Supplementary material for: Exploring the Impact of Ampelopsis Grossedentata Flavonoids on Growth Performance, Ruminal Microbiota, and Plasma Physiology and Biochemistry of Kids
Source: Animals (Basel). 2023 Jul 29;13(15):2454. doi: 10.3390/ani13152454 (PMC10417322; doi:10.3390/ani13152454)
Supplement: Supplementary file 1 [file animals-13-02454-s001.zip › Table S4.xlsx]

## Sheet: Sheet1
Table S4. Relative abundance(%) of dominant microbiota family in the rumen of kids
Index	CON Group	MN Group	AGF Group
Prevotellaceae	39.95±2.53	46.38±3.84	52.65±8.62
Veillonellaceae	16.97±3.34	27.1±5.65a	8.15±1.51b
Succinivibrionaceae	28.55±5.43A	4.05±1.43B	4.5±1.53B
Ruminococcaceae	1.27±0.12b	4.1±0.65	9.77±3.68a
Lachnospiraceae	3.93±0.28	2.59±0.45	5.09±0.96
Muribaculaceae	4.65±0.75	5.5±1.89	3.06±1.23
Acidaminococcaceae	1.31±0.28	0.9±0.09	1.23±0.43
F082	0.07±0.06	3.87±3.66	0.45±0.18
Christensenellaceae	0.01±0	0.2±0.03	3.02±2.47
Rikenellaceae	0.23±0.03B	0.87±0.32b	2.08±0.54Aa
