# Supplementary material for: Exploring the Impact of Ampelopsis Grossedentata Flavonoids on Growth Performance, Ruminal Microbiota, and Plasma Physiology and Biochemistry of Kids
Source: Animals (Basel). 2023 Jul 29;13(15):2454. doi: 10.3390/ani13152454 (PMC10417322; doi:10.3390/ani13152454)
Supplement: Supplementary file 1 [file animals-13-02454-s001.zip › Table S5.xlsx]

## Sheet: Sheet1
Table S5. Relative abundance(%) of dominant microbiota genera in the rumen of kids
Index	CON Group	MN Group	AGF Group
Prevotella_1	5.33±2.92B	11.25±2.35B	34.06±5.87A
Prevotella_7	26.62±3.97A	18.97±4.54a	4.97±2.48Bb
Succinivibrio	14.9±4.94A	2.81±1.17B	1.5±0.59B
Prevotellaceae_UCG-001	4.32±3.08	9.83±2.97	5.20±1.60
Selenomonas_1	1.78±0.94	6.06±2.46	1.60±0.32
Anaerovibrio	0.52±0.17b	4.95±1.58a	3.38±1.36
Succinivibrionaceae_UCG-001	8.35±2.32A	0.67±0.27B	1.22±0.98B
Veillonellaceae_UCG-001	0.51±0.25	4.44±2.68	1.65±0.52
Eubacterium_coprostanoligenes_group	0.49±0.09	2.87±0.64	2.42±1.44
Dialister	3.48±0.98a	2.19±1.83	0.38±0.21b
