# Supplementary material for: Exploring the Impact of Ampelopsis Grossedentata Flavonoids on Growth Performance, Ruminal Microbiota, and Plasma Physiology and Biochemistry of Kids
Source: Animals (Basel). 2023 Jul 29;13(15):2454. doi: 10.3390/ani13152454 (PMC10417322; doi:10.3390/ani13152454)
Supplement: Supplementary file 1 [file animals-13-02454-s001.zip › Table S6.xlsx]

## Sheet: Sheet1
Table S6.LEfSe analysis in the AGF and CON groups
feature	level	log_hm	class_hm	LDA score	p value
Bacteria.Firmicutes.Bacilli.Lactobacillales.Lactobacillaceae.Lactobacillus.Lactobacillus_ruminis	Species	2.87516	CON	2.57777	0.0161224
Bacteria.Firmicutes.Clostridia.Clostridiales.Lachnospiraceae.Lachnospiraceae_NK3A20_group.bacterium_VCD2007	Species	2.62573	AGF	2.92517	0.0222296
Bacteria.Firmicutes.Negativicutes.Selenomonadales.Acidaminococcaceae.Phascolarctobacterium	Genus	2.7713	CON	2.47679	0.0308885
Bacteria.Firmicutes.Bacilli.Bacillales.Bacillaceae.Bacillus	Genus	1.67785	CON	2.88692	0.002093
Bacteria.Tenericutes.Mollicutes.Mollicutes_RF39	Order	1.61416	AGF	2.58836	0.0495102
Bacteria.Actinobacteria.Coriobacteriia.Coriobacteriales.Atopobiaceae.Olsenella	Genus	3.28565	CON	2.90482	0.037373
Bacteria.Firmicutes.Bacilli.Lactobacillales.Lactobacillaceae.Lactobacillus.Lactobacillus_reuteri	Species	1.91256	CON	2.35625	0.0155676
Bacteria.Firmicutes.Clostridia.Clostridiales.Ruminococcaceae.Papillibacter	Genus	2.09417	AGF	2.12736	0.0222296
Bacteria.Firmicutes.Clostridia.Clostridiales.Ruminococcaceae	Family	4.98978	AGF	4.63309	0.00394775
Bacteria.Firmicutes.Clostridia.Clostridiales.Family_XIII.Anaerovorax	Genus	2.66845	AGF	2.4176	0.00910593
Bacteria.Deferribacteres	Phylum	1.26003	CON	2.83219	0.0222296
Bacteria.Verrucomicrobia.Verrucomicrobiae.Verrucomicrobiales.Akkermansiaceae	Family	2.33177	CON	2.18827	0.0340869
Bacteria.Firmicutes.Clostridia.Clostridiales.Ruminococcaceae.Ruminococcus_1	Genus	3.79472	AGF	3.44471	0.0249747
Bacteria.Firmicutes.Clostridia.Clostridiales.Ruminococcaceae.Ruminococcus_2	Genus	4.46646	AGF	4.19126	0.00394775
Bacteria.Spirochaetes.Spirochaetia	Class	3.48227	AGF	3.0389	0.00394775
Bacteria.Proteobacteria.Gammaproteobacteria.Betaproteobacteriales.Neisseriaceae.Alysiella.Alysiella_crassa_DSM_2578	Species	2.634	AGF	2.71566	0.0277684
Bacteria.Proteobacteria.Gammaproteobacteria.Pasteurellales	Order	3.83021	AGF	3.58507	0.00394775
Bacteria.Proteobacteria.Gammaproteobacteria.Enterobacteriales	Order	2.5537	AGF	2.70395	0.00394775
Bacteria.Proteobacteria.Gammaproteobacteria.Pseudomonadales.Moraxellaceae.Acinetobacter	Genus	3.03873	AGF	2.82214	0.00394775
Bacteria.Firmicutes.Clostridia.Clostridiales.Lachnospiraceae.Eubacterium_hallii_group	Genus	2.24822	AGF	2.29573	0.0131951
Bacteria.Proteobacteria.Alphaproteobacteria.Rhizobiales.Rhizobiaceae.Ochrobactrum	Genus	1.84399	AGF	2.37741	0.00280167
Bacteria.Proteobacteria.Alphaproteobacteria.Rhizobiales	Order	2.27753	AGF	2.31657	0.00334562
Bacteria.Firmicutes.Clostridia.Clostridiales.Ruminococcaceae.GCA_900066225	Genus	1.26146	CON	2.93649	0.0222296
Bacteria.Firmicutes.Clostridia.Clostridiales.Lachnospiraceae.Blautia.Lachnospiraceae_bacterium_28_4	Species	2.38119	CON	2.32541	0.00369988
Bacteria.Actinobacteria.Coriobacteriia.Coriobacteriales.Eggerthellaceae	Family	2.87718	AGF	2.58701	0.037373
Bacteria.Bacteroidetes.Bacteroidia.Bacteroidales.Rikenellaceae.hoa5_07d05_gut_group	Genus	2.04003	AGF	2.56537	0.00739713
Bacteria.Deferribacteres.Deferribacteres.Deferribacterales.Deferribacteraceae	Family	1.26003	CON	2.83221	0.0222296
Bacteria.Bacteroidetes.Bacteroidia.Bacteroidales.F082	Family	3.65174	AGF	3.29932	0.0249747
Bacteria.Spirochaetes.Spirochaetia.Spirochaetales.Spirochaetaceae.Treponema_2	Genus	3.42757	AGF	3.06487	0.00394775
Bacteria.Bacteroidetes.Bacteroidia.Bacteroidales.Prevotellaceae.Prevotellaceae_UCG_003	Genus	4.50333	AGF	4.18565	0.00394775
Bacteria.Firmicutes.Clostridia.Clostridiales.Ruminococcaceae.Oscillibacter	Genus	3.15719	CON	2.76222	0.0161224
Bacteria.Fusobacteria.Fusobacteriia.Fusobacteriales.Fusobacteriaceae	Family	3.14686	AGF	2.97658	0.0163092
Bacteria.Bacteroidetes.Bacteroidia.Bacteroidales.Rikenellaceae	Family	4.31822	AGF	3.98924	0.00394775
Bacteria.Actinobacteria.Coriobacteriia.Coriobacteriales.Atopobiaceae.Coriobacteriaceae_UCG_002	Genus	1.80778	CON	2.34141	0.00739713
Bacteria.Proteobacteria.Gammaproteobacteria.Pasteurellales.Pasteurellaceae.Bibersteinia	Genus	3.20476	AGF	3.024	0.00369988
Bacteria.Firmicutes.Bacilli.Bacillales.Bacillaceae.Oceanobacillus	Genus	2.48065	CON	2.52376	0.00280167
Bacteria.Deferribacteres.Deferribacteres.Deferribacterales.Deferribacteraceae.Mucispirillum	Genus	1.26003	CON	2.83218	0.0222296
Bacteria.Bacteroidetes.Bacteroidia.Bacteroidales.p_2534_18B5_gut_group	Family	1.93347	AGF	2.56537	0.00739713
Bacteria.Actinobacteria.Actinobacteria.Bifidobacteriales.Bifidobacteriaceae	Family	3.57257	CON	3.18916	0.0163092
Bacteria.Firmicutes.Negativicutes.Selenomonadales.Veillonellaceae.Selenomonas.bacterium_mpn_isolate_group_9	Species	3.88302	CON	3.60122	0.00388491
Bacteria.Firmicutes.Clostridia.Clostridiales.Lachnospiraceae.Lachnospiraceae_NK4A136_group.Lachnospiraceae_bacterium_COE1	Species	2.15567	CON	2.65644	0.00280167
Bacteria.Proteobacteria.Gammaproteobacteria.Enterobacteriales.Enterobacteriaceae.Siccibacter	Genus	2.01415	AGF	2.81849	0.00987554
Bacteria.Proteobacteria.Gammaproteobacteria.Pseudomonadales	Order	3.77088	AGF	3.52274	0.00394775
Bacteria.Firmicutes.Bacilli.Bacillales.Bacillaceae.Sinibacillus	Genus	2.20575	CON	2.88131	0.002093
Bacteria.Firmicutes.Clostridia.Clostridiales.Ruminococcaceae.Anaerotruncus	Genus	1.90147	CON	2.57073	0.002093
Bacteria.Spirochaetes.Spirochaetia.Spirochaetales.Spirochaetaceae	Family	3.48227	AGF	3.0389	0.00394775
Bacteria.Proteobacteria.Gammaproteobacteria.Betaproteobacteriales	Order	3.17262	AGF	2.89986	0.00648531
Bacteria.Bacteroidetes.Bacteroidia.Bacteroidales.p_251_o5	Family	3.97994	AGF	3.75682	0.00280167
Bacteria.Firmicutes.Clostridia.Clostridiales.Defluviitaleaceae	Family	3.38155	AGF	3.13044	0.00394775
Bacteria.Firmicutes.Clostridia.Clostridiales.Christensenellaceae	Family	4.48051	AGF	4.22122	0.00394775
Bacteria.Bacteroidetes.Bacteroidia.Bacteroidales.Prevotellaceae.Prevotella_7.Prevotella_sp_RZ	Species	3.48138	CON	3.17335	0.00648531
Bacteria.Firmicutes.Negativicutes.Selenomonadales.Veillonellaceae.Quinella	Genus	4.39585	CON	4.10309	0.0249747
Bacteria.Spirochaetes	Phylum	3.48227	AGF	3.0389	0.00394775
Bacteria.Actinobacteria.Actinobacteria.Bifidobacteriales.Bifidobacteriaceae.Bifidobacterium	Genus	3.57257	CON	3.18916	0.0163092
Bacteria.Firmicutes.Clostridia.Clostridiales.Lachnospiraceae.Lachnospiraceae_UCG_001	Genus	2.70688	CON	2.49026	0.002093
Bacteria.Firmicutes.Bacilli.Lactobacillales.Lactobacillaceae.Lactobacillus	Genus	3.12616	CON	2.81826	0.00648531
Bacteria.Firmicutes.Clostridia.Clostridiales.Lachnospiraceae.ASF356	Genus	2.72065	CON	2.48057	0.00280167
Bacteria.Actinobacteria.Actinobacteria.Corynebacteriales.Dietziaceae.Dietzia	Genus	1.96798	CON	2.36613	0.0055875
Bacteria.Kiritimatiellaeota.Kiritimatiellae.WCHB1_41	Order	3.92427	AGF	3.48384	0.0102718
Bacteria.Firmicutes.Clostridia.Clostridiales.Defluviitaleaceae.Defluviitaleaceae_UCG_011	Genus	3.38155	AGF	3.13044	0.00394775
Bacteria.Bacteroidetes.Bacteroidia.Bacteroidales.Paludibacteraceae	Family	2.12768	AGF	3.02786	0.0222296
Archaea.Euryarchaeota.Thermoplasmata	Class	2.34858	AGF	2.19493	0.0222296
Bacteria.Tenericutes.Mollicutes.Anaeroplasmatales	Order	2.74138	AGF	2.54211	0.00739713
Bacteria.Bacteroidetes.Bacteroidia.Bacteroidales.Rikenellaceae.Rikenella	Genus	2.25022	CON	2.62807	0.00334562
Bacteria.Proteobacteria	Phylum	5.45837	CON	5.05204	0.037373
Bacteria.Proteobacteria.Gammaproteobacteria.Xanthomonadales.Xanthomonadaceae.Stenotrophomonas	Genus	2.39094	AGF	2.28261	0.00280167
Bacteria.Proteobacteria.Alphaproteobacteria.Paracaedibacterales.Paracaedibacteraceae	Family	2.62993	AGF	2.41501	0.0210252
Bacteria.Firmicutes.Erysipelotrichia.Erysipelotrichales.Erysipelotrichaceae.Sharpea.Lachnospiraceae_bacterium_DJF_LS97k1	Species	2.48084	CON	2.32303	0.0161224
Bacteria.Bacteroidetes.Bacteroidia.Bacteroidales.Prevotellaceae.Prevotella_6.Prevotella_sp_HUN102	Species	2.35483	AGF	2.85017	0.00476268
Bacteria.Firmicutes.Clostridia.Clostridiales.Lachnospiraceae.Lachnospiraceae_FE2018_group	Genus	1.46615	AGF	2.6109	0.0495102
Bacteria.Proteobacteria.Alphaproteobacteria.Rhizobiales.Rhizobiaceae	Family	1.98937	AGF	2.64076	0.00334562
Bacteria.Epsilonbacteraeota.Campylobacteria.Campylobacterales.Campylobacteraceae.Campylobacter	Genus	2.09554	AGF	2.12172	0.00648531
Bacteria.Firmicutes.Clostridia.Clostridiales.Ruminococcaceae.Eubacterium_coprostanoligenes_group	Genus	4.38345	AGF	4.0245	0.0104056
Bacteria.Firmicutes.Clostridia.Clostridiales.Lachnospiraceae.A2	Genus	2.26844	CON	2.3771	0.002093
Bacteria.Actinobacteria.Coriobacteriia.Coriobacteriales.Eggerthellaceae.DNF00809	Genus	2.78509	AGF	2.52387	0.00394775
Bacteria.Proteobacteria.Gammaproteobacteria.Xanthomonadales.Xanthomonadaceae	Family	2.48914	AGF	2.39772	0.00334562
Bacteria.Firmicutes.Clostridia.Clostridiales.Lachnospiraceae.GCA_900066575	Genus	2.653	CON	2.47629	0.00334562
Bacteria.Lentisphaerae.Oligosphaeria.Oligosphaerales.Oligosphaeraceae	Family	2.28624	AGF	2.23692	0.0222296
Bacteria.Bacteroidetes.Bacteroidia.Bacteroidales.Porphyromonadaceae.Porphyromonas.Porphyromonas_endodontalis	Species	2.79855	AGF	2.79804	0.00739713
Bacteria.Proteobacteria.Gammaproteobacteria.Xanthomonadales	Order	2.48914	AGF	2.3986	0.00334562
Bacteria.Firmicutes.Clostridia.Clostridiales.Lachnospiraceae.Roseburia	Genus	2.57635	CON	2.35824	0.0104056
Bacteria.Firmicutes.Clostridia.Clostridiales.Lachnospiraceae.Acetitomaculum	Genus	2.98766	AGF	2.67587	0.0249747
Bacteria.Proteobacteria.Alphaproteobacteria.Rhizobiales.Beijerinckiaceae	Family	1.90342	AGF	2.29513	0.00739713
Bacteria.Firmicutes.Bacilli.Bacillales.Bacillaceae	Family	3.0613	CON	2.88847	0.00369988
Bacteria.Bacteroidetes.Bacteroidia.Bacteroidales.Prevotellaceae.Prevotella_1	Genus	5.53226	AGF	5.15449	0.00648531
Bacteria.Bacteroidetes.Bacteroidia.Bacteroidales.Prevotellaceae.Prevotella_7	Genus	5.42521	CON	5.03537	0.00648531
Bacteria.Bacteroidetes.Bacteroidia.Bacteroidales.Prevotellaceae.Prevotella_6	Genus	2.35483	AGF	2.85005	0.00476268
Bacteria.Firmicutes.Clostridia.Clostridiales.Ruminococcaceae.Butyricicoccus	Genus	2.66408	CON	2.53782	0.00280167
Bacteria.Firmicutes.Clostridia.Clostridiales.Lachnospiraceae.Moryella	Genus	3.407	AGF	3.07827	0.0249747
Bacteria.Firmicutes.Clostridia.Clostridiales.Lachnospiraceae.Blautia	Genus	2.69261	CON	2.30917	0.037373
Bacteria.Firmicutes.Clostridia.Clostridiales.Lachnospiraceae.Lachnospiraceae_NK4A136_group.Lachnospiraceae_bacterium_10_1	Species	2.64979	CON	2.56076	0.00334562
Bacteria.Proteobacteria.Gammaproteobacteria.Betaproteobacteriales.Burkholderiaceae.Parasutterella	Genus	1.82307	CON	2.58517	0.002093
Bacteria.Fibrobacteres.Fibrobacteria.Fibrobacterales	Order	3.07072	AGF	2.81929	0.00987554
Bacteria.Proteobacteria.Gammaproteobacteria.Pseudomonadales.Moraxellaceae.Acinetobacter.Acinetobacter_calcoaceticus	Species	2.69034	AGF	2.50335	0.00334562
Bacteria.Firmicutes.Negativicutes.Selenomonadales.Veillonellaceae.Dialister	Genus	4.54159	CON	4.1663	0.0104056
Bacteria.Firmicutes.Clostridia.Clostridiales.Clostridiaceae_1.Candidatus_Arthromitus	Genus	1.5791	CON	2.89987	0.0222296
Bacteria.Bacteroidetes.Bacteroidia.Bacteroidales.Muribaculaceae.Muribaculum	Genus	2.64394	CON	2.40664	0.00334562
Bacteria.Firmicutes.Negativicutes	Class	5.2621	CON	4.6398	0.0163092
Bacteria.Epsilonbacteraeota.Campylobacteria.Campylobacterales.Helicobacteraceae.Helicobacter	Genus	2.40855	CON	2.40722	0.00280167
Bacteria.Lentisphaerae.Oligosphaeria	Class	2.28624	AGF	2.23692	0.0222296
Bacteria.Actinobacteria.Actinobacteria.Bifidobacteriales	Order	3.57257	CON	3.18916	0.0163092
Bacteria.Firmicutes.Bacilli.Lactobacillales.Streptococcaceae.Lactococcus.Lactococcus_garvieae_subsp_garvieae	Species	1.60665	CON	3.19459	0.0222296
Bacteria.Cyanobacteria.Oxyphotobacteria.Synechococcales	Order	1.9064	AGF	2.57932	0.00476268
Bacteria.Firmicutes.Negativicutes.Selenomonadales.Veillonellaceae	Family	5.22968	CON	4.63614	0.0163092
Bacteria.Proteobacteria.Gammaproteobacteria.Xanthomonadales.Xanthomonadaceae.Pseudoxanthomonas.Pseudoxanthomonas_mexicana	Species	1.79527	AGF	2.72625	0.0127533
Bacteria.Proteobacteria.Gammaproteobacteria.Betaproteobacteriales.Neisseriaceae	Family	3.00459	AGF	2.8047	0.00639227
Bacteria.Bacteroidetes.Bacteroidia.Bacteroidales.Paludibacteraceae.F0058	Genus	2.12768	AGF	3.02768	0.0222296
Bacteria.Proteobacteria.Alphaproteobacteria.Rhizobiales.Rhizobiaceae.Martelella.Martelella_endophytica	Species	1.29564	AGF	2.69523	0.0495102
Bacteria.Fibrobacteres.Fibrobacteria	Class	3.07072	AGF	2.8192	0.00987554
Bacteria.Proteobacteria.Gammaproteobacteria.Pasteurellales.Pasteurellaceae.Mannheimia	Genus	3.18125	AGF	3.03943	0.00280167
Bacteria.Proteobacteria.Gammaproteobacteria	Class	5.45607	CON	5.05628	0.0249747
Bacteria.Actinobacteria.Actinobacteria	Class	3.58721	CON	3.16721	0.0249747
Bacteria.Proteobacteria.Gammaproteobacteria.Betaproteobacteriales.Neisseriaceae.Alysiella	Genus	2.6644	AGF	2.75364	0.00369988
Bacteria.Firmicutes.Clostridia.Clostridiales.Ruminococcaceae.Ruminococcus_1.Ruminococcus_callidus_ATCC_27760	Species	1.73089	CON	2.59018	0.0222296
Bacteria.Firmicutes.Clostridia.Clostridiales.Lachnospiraceae.Pseudobutyrivibrio	Genus	3.52224	AGF	3.2589	0.00394775
Bacteria.Kiritimatiellaeota.Kiritimatiellae	Class	3.92427	AGF	3.48384	0.0102718
Bacteria.Bacteroidetes.Bacteroidia.Flavobacteriales	Order	3.03855	AGF	2.96238	0.00739713
Bacteria.Proteobacteria.Gammaproteobacteria.Aeromonadales.Succinivibrionaceae.Succinivibrionaceae_UCG_001	Genus	4.92147	CON	4.54504	0.0249747
Bacteria.Fusobacteria.Fusobacteriia	Class	3.19814	AGF	3.00351	0.0249747
Bacteria.Proteobacteria.Gammaproteobacteria.Betaproteobacteriales.Burkholderiaceae.Achromobacter	Genus	1.92041	AGF	2.52128	0.00739713
Bacteria.Firmicutes.Bacilli.Lactobacillales.Lactobacillaceae.Lactobacillus.Lactobacillus_gasseri	Species	2.48362	CON	2.47949	0.00476268
Bacteria.Bacteroidetes.Bacteroidia.Bacteroidales.Rikenellaceae.Rikenella.Rikenella_microfusus_DSM_15922	Species	1.82468	CON	2.66943	0.00280167
Bacteria.Fibrobacteres.Fibrobacteria.Fibrobacterales.Fibrobacteraceae	Family	3.07072	AGF	2.81951	0.00987554
Bacteria.Proteobacteria.Gammaproteobacteria.Enterobacteriales.Enterobacteriaceae	Family	2.5537	AGF	2.70395	0.00394775
Bacteria.Epsilonbacteraeota.Campylobacteria.Campylobacterales.Helicobacteraceae	Family	2.40855	CON	2.40705	0.00280167
Bacteria.Firmicutes.Clostridia.Clostridiales.Family_XIII	Family	3.85259	AGF	3.57882	0.0104056
Archaea.Euryarchaeota.Thermoplasmata.Methanomassiliicoccales.Methanomethylophilaceae	Family	2.34858	AGF	2.19491	0.0222296
Bacteria.Verrucomicrobia.Verrucomicrobiae.Opitutales.Puniceicoccaceae	Family	1.72235	AGF	2.25267	0.00739713
Bacteria.Firmicutes.Clostridia.Clostridiales.Lachnospiraceae.Butyrivibrio_2	Genus	3.15646	AGF	2.8835	0.00394775
Bacteria.Tenericutes.Mollicutes.Anaeroplasmatales.Anaeroplasmataceae	Family	2.74138	AGF	2.54209	0.00739713
Bacteria.Tenericutes.Mollicutes	Class	2.83765	AGF	2.59999	0.00280167
Bacteria.Epsilonbacteraeota.Campylobacteria.Campylobacterales.Helicobacteraceae.Helicobacter.Helicobacter_sp_MIT_03_1616	Species	2.32636	CON	2.50301	0.002093
Bacteria.Fibrobacteres	Phylum	3.07072	AGF	2.81914	0.00987554
Bacteria.Bacteroidetes.Bacteroidia.Bacteroidales.Rikenellaceae.U29_B03	Genus	3.26422	AGF	3.07347	0.00280167
Bacteria.Proteobacteria.Gammaproteobacteria.Pseudomonadales.Moraxellaceae	Family	3.77088	AGF	3.52274	0.00394775
Bacteria.Firmicutes.Clostridia.Clostridiales.Lachnospiraceae.Lachnoclostridium	Genus	2.98426	CON	2.74871	0.00394775
Bacteria.Firmicutes.Bacilli.Bacillales.Bacillaceae.Pseudogracilibacillus	Genus	1.44378	CON	3.08267	0.002093
Bacteria.Proteobacteria.Alphaproteobacteria.Sphingomonadales.Sphingomonadaceae	Family	1.47397	CON	3.00729	0.0360487
Bacteria.Bacteroidetes.Bacteroidia.Bacteroidales.Porphyromonadaceae.Porphyromonas	Genus	3.22925	AGF	3.10336	0.00369988
Bacteria.Firmicutes.Clostridia.Clostridiales.Ruminococcaceae.Ruminococcaceae_UCG_009.Clostridium_leptum	Species	1.97495	CON	2.38587	0.002093
Bacteria.Epsilonbacteraeota.Campylobacteria.Campylobacterales.Campylobacteraceae	Family	2.09554	AGF	2.12172	0.00648531
Bacteria.Firmicutes.Clostridia.Clostridiales.Ruminococcaceae.Ruminococcaceae_UCG_005	Genus	2.9434	AGF	2.65988	0.0155676
Bacteria.Firmicutes.Clostridia.Clostridiales.Ruminococcaceae.Ruminococcaceae_UCG_004	Genus	3.19285	AGF	2.86035	0.0249747
Bacteria.Firmicutes.Clostridia.Clostridiales.Ruminococcaceae.Ruminococcaceae_UCG_002	Genus	4.22973	AGF	3.79862	0.00648531
Bacteria.Firmicutes.Clostridia.Clostridiales.Ruminococcaceae.Ruminococcaceae_UCG_009	Genus	1.97495	CON	2.38593	0.002093
Bacteria.Bacteroidetes.Bacteroidia.Flavobacteriales.Weeksellaceae.Bergeyella	Genus	3.01529	AGF	2.96341	0.00739713
Bacteria.Spirochaetes.Spirochaetia.Spirochaetales.Spirochaetaceae.Treponema_2.Treponema_saccharophilum_DSM_2985	Species	2.90153	AGF	2.53241	0.0055875
Bacteria.Proteobacteria.Gammaproteobacteria.Aeromonadales.Succinivibrionaceae.Ruminobacter	Genus	3.25174	AGF	3.0001	0.00369988
Bacteria.Firmicutes.Clostridia.Clostridiales.Ruminococcaceae.Ruminiclostridium	Genus	2.20746	CON	2.29537	0.00369988
Bacteria.Bacteroidetes.Bacteroidia.Bacteroidales.Marinifilaceae	Family	2.00667	CON	2.68835	0.002093
Bacteria.Proteobacteria.Gammaproteobacteria.Pasteurellales.Pasteurellaceae	Family	3.83021	AGF	3.58507	0.00394775
Archaea.Euryarchaeota.Thermoplasmata.Methanomassiliicoccales	Order	2.34858	AGF	2.19491	0.0222296
Bacteria.Proteobacteria.Gammaproteobacteria.Xanthomonadales.Xanthomonadaceae.Stenotrophomonas.Stenotrophomonas_acidaminiphila	Species	2.37001	AGF	2.26107	0.00280167
Bacteria.Actinobacteria.Coriobacteriia.Coriobacteriales.Atopobiaceae.Olsenella.Olsenella_sp_kh2p3	Species	2.62615	CON	2.27352	0.037373
Bacteria.Kiritimatiellaeota	Phylum	3.92427	AGF	3.48384	0.0102718
Bacteria.Proteobacteria.Alphaproteobacteria.Rhizobiales.Rhizobiaceae.Martelella	Genus	1.29564	AGF	2.69383	0.0495102
Bacteria.Firmicutes.Erysipelotrichia.Erysipelotrichales.Erysipelotrichaceae.Turicibacter	Genus	1.94431	CON	2.59064	0.002093
Bacteria.Bacteroidetes.Bacteroidia.Bacteroidales.Bacteroidaceae.Bacteroides.Bacteroides_caecimuris	Species	2.05095	CON	2.32435	0.002093
Bacteria.Firmicutes.Clostridia.Clostridiales.Ruminococcaceae.CAG_352	Genus	2.41346	AGF	2.73803	0.0222296
Bacteria.Bacteroidetes.Bacteroidia.Bacteroidales.Tannerellaceae.Parabacteroides	Genus	1.2215	CON	3.01773	0.0222296
Bacteria.Proteobacteria.Alphaproteobacteria.Sphingomonadales	Order	1.47397	CON	3.0016	0.0360487
Bacteria.Tenericutes	Phylum	2.83765	AGF	2.59952	0.00280167
Bacteria.Firmicutes.Clostridia.Clostridiales.Ruminococcaceae.Ruminiclostridium_9	Genus	2.89611	CON	2.58157	0.00394775
Bacteria.Firmicutes.Clostridia.Clostridiales	Order	5.28488	AGF	4.86338	0.0163092
Bacteria.Firmicutes.Negativicutes.Selenomonadales.Veillonellaceae.Selenomonas	Genus	3.88302	CON	3.60122	0.00388491
Bacteria.Deferribacteres.Deferribacteres.Deferribacterales.Deferribacteraceae.Mucispirillum.Mucispirillum_schaedleri_ASF457	Species	1.26003	CON	2.83212	0.0222296
Bacteria.Proteobacteria.Alphaproteobacteria.Paracaedibacterales	Order	2.62993	AGF	2.41499	0.0210252
Bacteria.Firmicutes.Clostridia.Clostridiales.Ruminococcaceae.Ruminococcus_1.Ruminococcus_flavefaciens	Species	3.57515	AGF	3.24843	0.0104056
Bacteria.Firmicutes.Clostridia.Clostridiales.Christensenellaceae.Christensenellaceae_R_7_group	Genus	4.47977	AGF	4.22046	0.00394775
Bacteria.Firmicutes.Negativicutes.Selenomonadales.Veillonellaceae.Veillonellaceae_UCG_001	Genus	4.21866	AGF	3.76274	0.0249747
Bacteria.Actinobacteria.Coriobacteriia.Coriobacteriales.Atopobiaceae.Atopobium	Genus	2.0385	AGF	2.67758	0.0277684
Bacteria.Lentisphaerae.Oligosphaeria.Oligosphaerales	Order	2.28624	AGF	2.23693	0.0222296
Bacteria.Firmicutes.Clostridia.Clostridiales.Family_XIII.Family_XIII_AD3011_group	Genus	3.44995	AGF	3.21331	0.00648531
Bacteria.Firmicutes.Erysipelotrichia.Erysipelotrichales.Erysipelotrichaceae.Solobacterium.Erysipelotrichaceae_bacterium_NK3D112	Species	1.63947	AGF	2.7948	0.00739713
Bacteria.Firmicutes.Negativicutes.Selenomonadales	Order	5.2621	CON	4.6398	0.0163092
Bacteria.Proteobacteria.Gammaproteobacteria.Pseudomonadales.Moraxellaceae.Moraxella	Genus	3.63715	AGF	3.43272	0.00334562
Bacteria.Firmicutes.Clostridia.Clostridiales.Peptostreptococcaceae.Peptostreptococcus	Genus	2.65825	AGF	2.77884	0.0222296
Bacteria.Tenericutes.Mollicutes.Anaeroplasmatales.Anaeroplasmataceae.Anaeroplasma	Genus	2.74138	AGF	2.54211	0.00739713
Bacteria.Firmicutes.Negativicutes.Selenomonadales.Veillonellaceae.Megasphaera	Genus	4.11066	CON	3.76804	0.00648531
Bacteria.Bacteroidetes.Bacteroidia.Bacteroidales.Tannerellaceae	Family	1.2215	CON	3.0177	0.0222296
Bacteria.Firmicutes.Bacilli.Lactobacillales.Lactobacillaceae.Lactobacillus.Lactobacillus_murinus	Species	2.26942	CON	2.49344	0.00280167
Bacteria.Proteobacteria.Alphaproteobacteria.Rhodospirillales	Order	2.26645	AGF	2.31619	0.0308885
Bacteria.Fusobacteria.Fusobacteriia.Fusobacteriales	Order	3.19814	AGF	3.00351	0.0249747
Bacteria.Proteobacteria.Alphaproteobacteria.Rhizobiales.Beijerinckiaceae.Methylobacterium	Genus	1.90342	AGF	2.29515	0.00739713
Bacteria.Firmicutes.Bacilli.Bacillales	Order	3.0613	CON	2.8848	0.00388491
Bacteria.Bacteroidetes.Bacteroidia.Bacteroidales.Rikenellaceae.Rikenellaceae_RC9_gut_group	Genus	4.27441	AGF	3.97233	0.00394775
Bacteria.Firmicutes.Negativicutes.Selenomonadales.Veillonellaceae.Megasphaera.Megasphaera_sp_MH	Species	3.47829	CON	3.12276	0.00648531
Bacteria.Firmicutes.Clostridia.Clostridiales.Lachnospiraceae.Eubacterium_ruminantium_group	Genus	3.95479	AGF	3.66552	0.00394775
Bacteria.Firmicutes.Clostridia.Clostridiales.Lachnospiraceae.Lachnospiraceae_NK4A136_group	Genus	3.98522	CON	3.6911	0.00388491
Bacteria.Firmicutes.Erysipelotrichia.Erysipelotrichales.Erysipelotrichaceae.Erysipelothrix	Genus	1.82284	AGF	2.86292	0.0495102
Bacteria.Cyanobacteria.Oxyphotobacteria.Synechococcales.Cyanobiaceae	Family	1.9064	AGF	2.58016	0.00476268
Bacteria.Firmicutes.Clostridia.Clostridiales.Lachnospiraceae.Eubacterium_xylanophilum_group	Genus	2.89991	CON	2.68737	0.00388491
Bacteria.Fibrobacteres.Fibrobacteria.Fibrobacterales.Fibrobacteraceae.Fibrobacter	Genus	3.07072	AGF	2.81927	0.00987554
Bacteria.Proteobacteria.Deltaproteobacteria.Desulfovibrionales.Desulfovibrionaceae.Bilophila	Genus	2.0613	CON	2.76796	0.00280167
Bacteria.Actinobacteria.Coriobacteriia.Coriobacteriales.Eggerthellaceae.Enterorhabdus	Genus	1.35289	CON	3.17327	0.00739713
Bacteria.Spirochaetes.Spirochaetia.Spirochaetales.Spirochaetaceae.Treponema_2.Treponema_porcinum	Species	1.14556	AGF	3.02643	0.0222296
Bacteria.Firmicutes.Clostridia.Clostridiales.Clostridiales_vadinBB60_group	Family	2.98449	AGF	2.64636	0.00639227
Bacteria.Proteobacteria.Gammaproteobacteria.Aeromonadales.Succinivibrionaceae.Ruminobacter.Ruminobacter_amylophilus	Species	1.97609	AGF	2.28405	0.0222296
Bacteria.Actinobacteria.Actinobacteria.Corynebacteriales.Dietziaceae	Family	1.96798	CON	2.36483	0.0055875
Bacteria.Firmicutes.Erysipelotrichia.Erysipelotrichales.Erysipelotrichaceae.Sharpea	Genus	2.48084	CON	2.32303	0.0161224
Bacteria.Fusobacteria.Fusobacteriia.Fusobacteriales.Fusobacteriaceae.Fusobacterium	Genus	3.14686	AGF	2.97658	0.0163092
Bacteria.Proteobacteria.Gammaproteobacteria.Xanthomonadales.Xanthomonadaceae.Pseudoxanthomonas	Genus	1.79527	AGF	2.73729	0.0127533
Bacteria.Bacteroidetes.Bacteroidia.Bacteroidales.Marinifilaceae.Odoribacter	Genus	2.00667	CON	2.6883	0.002093
Bacteria.Firmicutes.Clostridia.Clostridiales.Clostridiaceae_1.Clostridium_sensu_stricto_1	Genus	3.18742	AGF	3.18957	0.00388491
Bacteria.Verrucomicrobia.Verrucomicrobiae.Verrucomicrobiales.Akkermansiaceae.Akkermansia	Genus	2.33177	CON	2.18629	0.0340869
Bacteria.Firmicutes.Clostridia.Clostridiales.Lachnospiraceae.Lachnospiraceae_UCG_006	Genus	3.24451	CON	2.95869	0.00334562
Bacteria.Firmicutes.Bacilli.Lactobacillales.Lactobacillaceae	Family	3.12616	CON	2.81614	0.00648531
Bacteria.Bacteroidetes.Bacteroidia.Bacteroidales.Rikenellaceae.Alistipes	Genus	3.08605	CON	2.80341	0.00369988
Bacteria.Firmicutes.Bacilli.Bacillales.Bacillaceae.Bacillaceae_bacterium_BM62	Genus	2.46795	CON	2.38061	0.00280167
Bacteria.Fusobacteria	Phylum	3.19814	AGF	3.00351	0.0249747
Bacteria.Firmicutes.Clostridia	Class	5.28488	AGF	4.86338	0.0163092
Bacteria.Firmicutes.Negativicutes.Selenomonadales.Veillonellaceae.Anaerovibrio	Genus	4.52872	AGF	4.19131	0.00648531
Bacteria.Proteobacteria.Gammaproteobacteria.Aeromonadales.Succinivibrionaceae	Family	5.4556	CON	5.08596	0.0163092
Bacteria.Bacteroidetes.Bacteroidia.Bacteroidales.Prevotellaceae.Prevotellaceae_Ga6A1_group	Genus	2.1238	AGF	2.3238	0.0161224
Bacteria.Spirochaetes.Spirochaetia.Spirochaetales	Order	3.48227	AGF	3.0389	0.00394775
Bacteria.Tenericutes.Mollicutes.Mycoplasmatales	Order	1.9808	AGF	2.19395	0.0222296
Bacteria.Bacteroidetes.Bacteroidia.Bacteroidales.Prevotellaceae.Prevotella_7.Prevotella_sp_DJF_CP65	Species	5.14606	CON	4.8299	0.00648531
Bacteria.Tenericutes.Mollicutes.Mycoplasmatales.Mycoplasmataceae	Family	1.9808	AGF	2.19389	0.0222296
Bacteria.Firmicutes.Clostridia.Clostridiales.Lachnospiraceae.Tyzzerella_3	Genus	2.7901	AGF	2.85551	0.0222296
Bacteria.Bacteroidetes.Bacteroidia.Bacteroidales.Bacteroidales_RF16_group	Family	3.92773	AGF	3.55527	0.00388491
Bacteria.Tenericutes.Mollicutes.Mycoplasmatales.Mycoplasmataceae.Mycoplasma	Genus	1.9808	AGF	2.19394	0.0222296
Bacteria.Firmicutes.Clostridia.Clostridiales.Lachnospiraceae.Lachnoclostridium_1.Clostridium_aminophilum	Species	2.74831	AGF	2.41897	0.037373
Bacteria.Firmicutes.Negativicutes.Selenomonadales.Acidaminococcaceae.Acidaminococcus	Genus	3.64246	CON	3.31396	0.00394775
Bacteria.Verrucomicrobia.Verrucomicrobiae.Verrucomicrobiales	Order	2.33177	CON	2.18849	0.0340869
Bacteria.Firmicutes.Negativicutes.Selenomonadales.Acidaminococcaceae.Acidaminococcus.Acidaminococcus_fermentans_DSM_20731	Species	3.07482	CON	2.73778	0.00648531
Bacteria.Deferribacteres.Deferribacteres	Class	1.26003	CON	2.83223	0.0222296
Bacteria.Bacteroidetes.Bacteroidia.Bacteroidales.Bacteroidaceae.Bacteroides.Bacteroides_acidifaciens	Species	2.32877	CON	2.20204	0.00280167
Bacteria.Proteobacteria.Gammaproteobacteria.Pasteurellales.Pasteurellaceae.Mannheimia.Mannheimia_haemolytica	Species	3.16464	AGF	3.0413	0.00280167
Bacteria.Actinobacteria.Actinobacteria.PeM15	Order	1.75418	AGF	2.59278	0.00739713
Bacteria.Verrucomicrobia.Verrucomicrobiae.Opitutales	Order	1.72235	AGF	2.25267	0.00739713
Bacteria.Proteobacteria.Gammaproteobacteria.Aeromonadales.Succinivibrionaceae.Succinivibrio	Genus	5.17326	CON	4.83873	0.037373
Bacteria.Deferribacteres.Deferribacteres.Deferribacterales	Order	1.26003	CON	2.8321	0.0222296
Bacteria.Firmicutes.Clostridia.Clostridiales.Lachnospiraceae.Marvinbryantia	Genus	2.65373	AGF	2.49225	0.0277684
Bacteria.Firmicutes.Clostridia.Clostridiales.Lachnospiraceae.Lachnospiraceae_XPB1014_group	Genus	3.41737	AGF	3.15732	0.00280167
Bacteria.Proteobacteria.Gammaproteobacteria.Aeromonadales	Order	5.4556	CON	5.08596	0.0163092
Bacteria.Lentisphaerae.Oligosphaeria.Oligosphaerales.Oligosphaeraceae.horsej_a03	Genus	1.64872	AGF	2.37954	0.0222296
Bacteria.Bacteroidetes.Bacteroidia.Bacteroidales.Porphyromonadaceae	Family	3.22925	AGF	3.1068	0.00369988
Bacteria.Bacteroidetes.Bacteroidia.Flavobacteriales.Weeksellaceae	Family	3.01529	AGF	2.96338	0.00739713
Bacteria.Firmicutes.Clostridia.Clostridiales.Family_XIII.Eubacterium_nodatum_group	Genus	3.43769	AGF	3.1685	0.0104056
