# Supplementary material for: Exploring the Impact of Ampelopsis Grossedentata Flavonoids on Growth Performance, Ruminal Microbiota, and Plasma Physiology and Biochemistry of Kids
Source: Animals (Basel). 2023 Jul 29;13(15):2454. doi: 10.3390/ani13152454 (PMC10417322; doi:10.3390/ani13152454)
Supplement: Supplementary file 1 [file animals-13-02454-s001.zip › Table S7.xlsx]

## Sheet: Sheet1
Table S7. LEfSe analysis in the AGF and CON groups
feature	level	log_hm	class_hm	LDA score	p value
Bacteria.Firmicutes.Bacilli.Lactobacillales.Lactobacillaceae.Lactobacillus.Lactobacillus_reuteri	Species	1.91256	CON	2.17874	0.00334562
Bacteria.Firmicutes.Clostridia.Clostridiales.Lachnospiraceae.Lachnospiraceae_NK3A20_group.bacterium_VCD2007	Species	1.1364	MN	2.67456	0.0222296
Archaea.Euryarchaeota.Methanobacteria.Methanobacteriales	Order	3.48897	MN	3.13327	0.00394775
Bacteria.Bacteroidetes.Bacteroidia.Bacteroidales.Bacteroidaceae.Bacteroides	Genus	2.60217	CON	2.52707	0.00394775
Bacteria.Firmicutes.Bacilli.Bacillales.Bacillaceae.Bacillus	Genus	1.67785	CON	2.87322	0.002093
Bacteria.Bacteroidetes	Phylum	5.75583	MN	4.76225	0.037373
Bacteria.Proteobacteria.Gammaproteobacteria.Aeromonadales.Succinivibrionaceae.Anaerobiospirillum	Genus	2.1319	MN	2.00755	0.0249747
Bacteria.Firmicutes.Clostridia.Clostridiales.Ruminococcaceae	Family	4.61261	MN	4.20015	0.00394775
Bacteria.Firmicutes.Clostridia.Clostridiales.Family_XIII.Anaerovorax	Genus	1.86949	MN	2.06254	0.0463198
Bacteria.Firmicutes.Clostridia.Clostridiales.Lachnospiraceae.Coprococcus_1	Genus	2.01226	MN	2.16682	0.00369988
Bacteria.Deferribacteres	Phylum	1.26003	CON	2.75456	0.0222296
Bacteria.Verrucomicrobia.Verrucomicrobiae.Verrucomicrobiales.Akkermansiaceae	Family	2.33177	CON	2.13518	0.00476268
Bacteria.Firmicutes.Clostridia.Clostridiales.Ruminococcaceae.Ruminococcus_2	Genus	3.45599	MN	3.08938	0.0249747
Bacteria.Patescibacteria.Saccharimonadia.Saccharimonadales.TM7_phylum_sp_oral_clone_FR058	Family	1.29751	MN	3.07559	0.00280167
Bacteria.Proteobacteria.Gammaproteobacteria.Betaproteobacteriales.Neisseriaceae.Alysiella.Alysiella_crassa_DSM_2578	Species	1.54187	MN	2.40871	0.0277684
Bacteria.Proteobacteria.Gammaproteobacteria.Pasteurellales	Order	2.80761	MN	2.56606	0.00394775
Bacteria.Proteobacteria.Gammaproteobacteria.Enterobacteriales	Order	2.68729	MN	2.31053	0.0249747
Bacteria.Proteobacteria.Gammaproteobacteria.Pseudomonadales.Moraxellaceae.Acinetobacter	Genus	2.6613	MN	2.33209	0.0163092
Bacteria.Firmicutes.Clostridia.Clostridiales.Ruminococcaceae.GCA_900066225	Genus	1.26146	CON	3.02639	0.0222296
Bacteria.Bacteroidetes.Rhodothermia.Balneolales	Order	1.37453	MN	2.34695	0.0222296
Bacteria.Firmicutes.Clostridia.Clostridiales.Lachnospiraceae.Blautia.Lachnospiraceae_bacterium_28_4	Species	2.38119	CON	2.32191	0.00334562
Bacteria.Firmicutes.Clostridia.Clostridiales.Ruminococcaceae.Ruminococcaceae_NK4A214_group	Genus	3.52548	MN	3.11204	0.00648531
Bacteria.Deferribacteres.Deferribacteres.Deferribacterales.Deferribacteraceae	Family	1.26003	CON	2.75456	0.0222296
Bacteria.Bacteroidetes.Bacteroidia.Bacteroidales.F082	Family	4.58755	MN	4.32288	0.037373
Bacteria.Spirochaetes.Spirochaetia.Spirochaetales.Spirochaetaceae.Treponema_2	Genus	3.56637	MN	3.28622	0.0163092
Bacteria.Bacteroidetes.Bacteroidia.Bacteroidales.Prevotellaceae.Prevotellaceae_UCG_003	Genus	3.63791	MN	3.26694	0.0163092
Bacteria.Firmicutes.Clostridia.Clostridiales.Ruminococcaceae.Oscillibacter	Genus	3.15719	CON	2.87293	0.00394775
Bacteria.Fusobacteria.Fusobacteriia.Fusobacteriales.Fusobacteriaceae	Family	1.7149	MN	2.5729	0.0449512
Bacteria.Bacteroidetes.Bacteroidia.Bacteroidales.Rikenellaceae	Family	3.94157	MN	3.55786	0.0249747
Bacteria.Actinobacteria.Coriobacteriia.Coriobacteriales.Atopobiaceae.Coriobacteriaceae_UCG_002	Genus	1.80778	CON	2.35848	0.00739713
Bacteria.Proteobacteria.Gammaproteobacteria.Pasteurellales.Pasteurellaceae.Bibersteinia	Genus	2.20763	MN	2.40013	0.00369988
Bacteria.Firmicutes.Bacilli.Bacillales.Bacillaceae.Oceanobacillus	Genus	2.48065	CON	2.55558	0.00280167
Bacteria.Deferribacteres.Deferribacteres.Deferribacterales.Deferribacteraceae.Mucispirillum	Genus	1.26003	CON	2.75447	0.0222296
Bacteria.Bacteroidetes.Bacteroidia.Bacteroidales.p_2534_18B5_gut_group	Family	1.14129	MN	2.88314	0.0222296
Bacteria.Firmicutes.Negativicutes.Selenomonadales.Veillonellaceae.Selenomonas.bacterium_mpn_isolate_group_9	Species	3.88302	CON	3.47236	0.037373
Bacteria.Firmicutes.Bacilli.Lactobacillales.Streptococcaceae.Streptococcus	Genus	1.77465	MN	2.67752	0.00388491
Bacteria.Firmicutes.Clostridia.Clostridiales.Lachnospiraceae.Lachnospiraceae_NK4A136_group.Lachnospiraceae_bacterium_COE1	Species	2.15567	CON	2.54172	0.002093
Bacteria.Firmicutes.Clostridia.Clostridiales.Family_XI.Parvimonas	Genus	1.38268	MN	2.88091	0.002093
Bacteria.Proteobacteria.Gammaproteobacteria.Pseudomonadales	Order	2.82895	MN	2.49522	0.00394775
Bacteria.Firmicutes.Bacilli.Bacillales.Bacillaceae.Sinibacillus	Genus	2.20575	CON	2.47028	0.00334562
Bacteria.Firmicutes.Clostridia.Clostridiales.Ruminococcaceae.Anaerotruncus	Genus	1.90147	CON	2.46997	0.00280167
Bacteria.Proteobacteria.Gammaproteobacteria.Betaproteobacteriales	Order	2.35061	MN	2.30179	0.00648531
Bacteria.Bacteroidetes.Bacteroidia.Bacteroidales.p_251_o5	Family	2.29858	MN	2.5403	0.00280167
Bacteria.Firmicutes.Clostridia.Clostridiales.Defluviitaleaceae	Family	2.35902	MN	2.31581	0.00394775
Bacteria.Firmicutes.Clostridia.Clostridiales.Christensenellaceae	Family	3.30482	MN	2.98857	0.00394775
Bacteria.Firmicutes.Clostridia.Clostridiales.Family_XIII.S5_A14a	Genus	1.33905	MN	2.63972	0.0222296
Bacteria.Firmicutes.Bacilli.Lactobacillales.Lactobacillaceae.Lactobacillus	Genus	3.12616	CON	2.71373	0.0163092
Bacteria.Firmicutes.Clostridia.Clostridiales.Lachnospiraceae.ASF356	Genus	2.72065	CON	2.47555	0.00280167
Bacteria.Verrucomicrobia	Phylum	2.33177	CON	2.13519	0.00476268
Bacteria.Actinobacteria.Actinobacteria.Corynebacteriales.Dietziaceae.Dietzia	Genus	1.96798	CON	2.53877	0.00280167
Bacteria.Firmicutes.Clostridia.Clostridiales.Defluviitaleaceae.Defluviitaleaceae_UCG_011	Genus	2.35902	MN	2.31581	0.00394775
Bacteria.Bacteroidetes.Bacteroidia.Bacteroidales.Rikenellaceae.Rikenella	Genus	2.25022	CON	2.33494	0.002093
Bacteria.Proteobacteria	Phylum	5.45837	CON	5.0675	0.0249747
Bacteria.Bacteroidetes.Bacteroidia.Bacteroidales.Bacteroidaceae	Family	2.60217	CON	2.52707	0.00394775
Bacteria.Proteobacteria.Alphaproteobacteria.Paracaedibacterales.Paracaedibacteraceae	Family	2.19985	MN	2.10504	0.0495102
Bacteria.Bacteroidetes.Bacteroidia.Bacteroidales.Prevotellaceae.Prevotella_6.Prevotella_sp_HUN102	Species	1.41794	MN	2.57126	0.0326303
Bacteria.Actinobacteria.Actinobacteria.Corynebacteriales	Order	2.05482	CON	2.55168	0.00388491
Bacteria.Firmicutes.Clostridia.Clostridiales.Ruminococcaceae.Eubacterium_coprostanoligenes_group	Genus	4.45793	MN	4.13349	0.00394775
Bacteria.Firmicutes.Erysipelotrichia.Erysipelotrichales.Erysipelotrichaceae.Erysipelotrichaceae_UCG_009	Genus	3.07465	MN	2.81745	0.0163092
Bacteria.Fusobacteria.Fusobacteriia.Fusobacteriales.Fusobacteriaceae.Fusobacterium.Fusobacterium_necrophorum_subsp_necrophorum	Species	1.66087	MN	2.56231	0.0360487
Bacteria.Firmicutes.Clostridia.Clostridiales.Lachnospiraceae.A2	Genus	2.26844	CON	2.34348	0.002093
Bacteria.Actinobacteria.Coriobacteriia.Coriobacteriales.Eggerthellaceae.DNF00809	Genus	2.37288	MN	2.22412	0.0104056
Bacteria.Firmicutes.Negativicutes.Selenomonadales.Veillonellaceae.Selenomonas_1	Genus	4.78233	MN	4.2353	0.037373
Bacteria.Proteobacteria.Gammaproteobacteria.Xanthomonadales.Xanthomonadaceae	Family	2.10277	MN	2.00875	0.0200963
Bacteria.Firmicutes.Clostridia.Clostridiales.Family_XI	Family	1.50673	MN	3.18773	0.002093
Bacteria.Firmicutes.Clostridia.Clostridiales.Lachnospiraceae.GCA_900066575	Genus	2.653	CON	2.49961	0.00280167
Bacteria.Lentisphaerae.Oligosphaeria.Oligosphaerales.Oligosphaeraceae	Family	2.19369	MN	2.15267	0.0222296
Bacteria.Bacteroidetes.Bacteroidia.Bacteroidales.Porphyromonadaceae.Porphyromonas.Porphyromonas_endodontalis	Species	1.4418	MN	2.96862	0.002093
Bacteria.Proteobacteria.Gammaproteobacteria.Xanthomonadales	Order	2.10277	MN	2.00646	0.0200963
Bacteria.Firmicutes.Clostridia.Clostridiales.Lachnospiraceae.Roseburia	Genus	2.57635	CON	2.22925	0.037373
Bacteria.Patescibacteria	Phylum	1.47439	MN	2.68048	0.00611748
Bacteria.Firmicutes.Clostridia.Clostridiales.Lachnospiraceae.Acetitomaculum	Genus	3.21239	MN	2.85423	0.00394775
Bacteria.Firmicutes.Clostridia.Clostridiales.Family_XIII.Family_XIII_UCG_001	Genus	2.15252	MN	2.24326	0.00394775
Bacteria.Firmicutes.Clostridia.Clostridiales.Family_XIII.Mogibacterium	Genus	1.71878	MN	2.19472	0.0463198
Bacteria.Firmicutes.Bacilli.Bacillales.Bacillaceae	Family	3.0613	CON	2.82914	0.00394775
Bacteria.Bacteroidetes.Bacteroidia.Bacteroidales.Prevotellaceae.Prevotella_6	Genus	1.41794	MN	2.57293	0.0326303
Bacteria.Firmicutes.Clostridia.Clostridiales.Ruminococcaceae.Butyricicoccus	Genus	2.66408	CON	2.44259	0.002093
Bacteria.Firmicutes.Clostridia.Clostridiales.Lachnospiraceae.Moryella	Genus	2.90256	MN	2.52071	0.00648531
Archaea	Domain	3.48926	MN	3.13352	0.00394775
Bacteria.Firmicutes.Clostridia.Clostridiales.Lachnospiraceae.Blautia	Genus	2.69261	CON	2.51888	0.00388491
Bacteria.Firmicutes.Clostridia.Clostridiales.Lachnospiraceae.Lachnospiraceae_NK4A136_group.Lachnospiraceae_bacterium_10_1	Species	2.64979	CON	2.51019	0.00280167
Bacteria.Proteobacteria.Gammaproteobacteria.Betaproteobacteriales.Burkholderiaceae.Parasutterella	Genus	1.82307	CON	2.60456	0.002093
Bacteria.Proteobacteria.Gammaproteobacteria.Pseudomonadales.Moraxellaceae.Acinetobacter.Acinetobacter_calcoaceticus	Species	2.59943	MN	2.29263	0.0200963
Bacteria.Firmicutes.Clostridia.Clostridiales.Clostridiaceae_1.Candidatus_Arthromitus	Genus	1.5791	CON	2.57556	0.0222296
Bacteria.Firmicutes.Clostridia.Clostridiales.Lachnospiraceae	Family	4.59439	CON	3.78665	0.037373
Bacteria.Bacteroidetes.Bacteroidia.Bacteroidales.Muribaculaceae.Muribaculum	Genus	2.64394	CON	2.38189	0.002093
Bacteria.Firmicutes.Clostridia.Clostridiales.Lachnospiraceae.Lachnoclostridium_1	Genus	3.1382	MN	2.70405	0.00394775
Bacteria.Epsilonbacteraeota.Campylobacteria.Campylobacterales.Helicobacteraceae.Helicobacter	Genus	2.40855	CON	2.29193	0.002093
Bacteria.Firmicutes.Clostridia.Clostridiales.Ruminococcaceae.Ruminococcaceae_UCG_010	Genus	1.88558	MN	2.35471	0.00334562
Bacteria.Lentisphaerae.Oligosphaeria	Class	2.19369	MN	2.15264	0.0222296
Bacteria.Firmicutes.Bacilli.Lactobacillales.Streptococcaceae.Lactococcus.Lactococcus_garvieae_subsp_garvieae	Species	1.60665	CON	2.75507	0.0222296
Bacteria.Cyanobacteria.Oxyphotobacteria.Synechococcales	Order	1.73825	MN	2.30553	0.00280167
Bacteria.Proteobacteria.Gammaproteobacteria.Betaproteobacteriales.Neisseriaceae	Family	1.95758	MN	2.24499	0.0247217
Bacteria.Firmicutes.Negativicutes.Selenomonadales.Veillonellaceae.Selenomonas_1.Selenomonas_ruminantium	Species	4.47617	MN	3.86677	0.037373
Bacteria.Planctomycetes.Planctomycetacia.Pirellulales	Order	1.98992	MN	2.36401	0.0326303
Bacteria.Proteobacteria.Alphaproteobacteria.Rhizobiales.Rhizobiaceae.Martelella.Martelella_endophytica	Species	1.15091	MN	2.74656	0.0495102
Bacteria.Proteobacteria.Gammaproteobacteria.Pasteurellales.Pasteurellaceae.Mannheimia	Genus	1.98794	MN	2.36931	0.00280167
Bacteria.Proteobacteria.Gammaproteobacteria	Class	5.45607	CON	5.0726	0.0249747
Bacteria.Proteobacteria.Gammaproteobacteria.Betaproteobacteriales.Neisseriaceae.Alysiella	Genus	1.58679	MN	2.36627	0.0277684
Bacteria.Firmicutes.Clostridia.Clostridiales.Lachnospiraceae.Pseudobutyrivibrio	Genus	2.38176	MN	2.33615	0.00394775
Bacteria.Firmicutes.Clostridia.Clostridiales.Family_XIII.Eubacterium_brachy_group	Genus	1.60656	MN	2.39858	0.00476268
Bacteria.Epsilonbacteraeota	Phylum	2.43633	CON	2.32634	0.00394775
Bacteria.Bacteroidetes.Bacteroidia.Flavobacteriales	Order	1.54884	MN	2.25878	0.00739713
Bacteria.Proteobacteria.Gammaproteobacteria.Aeromonadales.Succinivibrionaceae.Succinivibrionaceae_UCG_001	Genus	4.92147	CON	4.54927	0.0249747
Bacteria.Proteobacteria.Gammaproteobacteria.Betaproteobacteriales.Burkholderiaceae.Achromobacter	Genus	1.79066	MN	2.26254	0.00739713
Bacteria.Firmicutes.Bacilli.Lactobacillales.Lactobacillaceae.Lactobacillus.Lactobacillus_gasseri	Species	2.48362	CON	2.45577	0.002093
Bacteria.Bacteroidetes.Bacteroidia.Bacteroidales.Rikenellaceae.Rikenella.Rikenella_microfusus_DSM_15922	Species	1.82468	CON	2.51664	0.002093
Bacteria.Proteobacteria.Gammaproteobacteria.Enterobacteriales.Enterobacteriaceae	Family	2.68729	MN	2.31053	0.0249747
Bacteria.Epsilonbacteraeota.Campylobacteria.Campylobacterales.Helicobacteraceae	Family	2.40855	CON	2.29193	0.002093
Bacteria.Firmicutes.Clostridia.Clostridiales.Family_XIII	Family	3.46921	MN	3.19564	0.00394775
Bacteria.Patescibacteria.Saccharimonadia.Saccharimonadales	Order	1.47439	MN	2.67068	0.00611748
Bacteria.Firmicutes.Clostridia.Clostridiales.Lachnospiraceae.Butyrivibrio_2	Genus	2.92028	MN	2.60778	0.00394775
Bacteria.Tenericutes.Mollicutes	Class	2.01558	MN	2.63847	0.0493362
Bacteria.Epsilonbacteraeota.Campylobacteria.Campylobacterales.Helicobacteraceae.Helicobacter.Helicobacter_sp_MIT_03_1616	Species	2.32636	CON	2.49185	0.002093
Bacteria.Bacteroidetes.Bacteroidia.Bacteroidales.Rikenellaceae.U29_B03	Genus	2.13145	MN	2.29875	0.00280167
Bacteria.Proteobacteria.Gammaproteobacteria.Pseudomonadales.Moraxellaceae	Family	2.82895	MN	2.49522	0.00394775
Bacteria.Firmicutes.Clostridia.Clostridiales.Lachnospiraceae.Lachnoclostridium	Genus	2.98426	CON	2.71737	0.00388491
Bacteria.Firmicutes.Bacilli.Bacillales.Bacillaceae.Pseudogracilibacillus	Genus	1.44378	CON	3.01258	0.002093
Bacteria.Proteobacteria.Alphaproteobacteria.Sphingomonadales.Sphingomonadaceae	Family	1.47397	CON	3.12602	0.002093
Bacteria.Bacteroidetes.Bacteroidia.Bacteroidales.Porphyromonadaceae.Porphyromonas	Genus	1.9421	MN	2.25918	0.00369988
Bacteria.Firmicutes.Clostridia.Clostridiales.Ruminococcaceae.Ruminococcaceae_UCG_009.Clostridium_leptum	Species	1.97495	CON	2.40039	0.00280167
Bacteria.Firmicutes.Clostridia.Clostridiales.Ruminococcaceae.Ruminococcaceae_UCG_004	Genus	3.32531	MN	2.98544	0.0104056
Bacteria.Bacteroidetes.Bacteroidia.Bacteroidales	Order	5.75575	MN	4.76187	0.037373
Bacteria.Firmicutes.Clostridia.Clostridiales.Ruminococcaceae.Ruminococcaceae_UCG_002	Genus	3.12639	MN	2.75695	0.00648531
Bacteria.Firmicutes.Clostridia.Clostridiales.Ruminococcaceae.Ruminococcaceae_UCG_009	Genus	1.97495	CON	2.39928	0.00280167
Bacteria.Bacteroidetes.Bacteroidia.Flavobacteriales.Weeksellaceae.Bergeyella	Genus	1.49751	MN	2.20111	0.00739713
Bacteria.Proteobacteria.Gammaproteobacteria.Aeromonadales.Succinivibrionaceae.Ruminobacter	Genus	2.13084	MN	2.01414	0.00369988
Bacteria.Planctomycetes	Phylum	1.98992	MN	2.36726	0.0326303
Bacteria.Firmicutes.Clostridia.Clostridiales.Ruminococcaceae.Ruminiclostridium	Genus	2.20746	CON	2.28	0.002093
Bacteria.Bacteroidetes.Bacteroidia.Bacteroidales.Marinifilaceae	Family	2.00667	CON	2.82279	0.002093
Bacteria.Proteobacteria.Gammaproteobacteria.Pasteurellales.Pasteurellaceae	Family	2.80761	MN	2.56606	0.00394775
Bacteria.Deferribacteres.Deferribacteres	Class	1.26003	CON	2.75443	0.0222296
Bacteria.Firmicutes.Clostridia.Clostridiales.Peptococcaceae	Family	2.23789	CON	2.40108	0.00611748
Bacteria.Proteobacteria.Alphaproteobacteria.Rhizobiales.Rhizobiaceae.Martelella	Genus	1.15091	MN	2.74752	0.0495102
Bacteria.Firmicutes.Erysipelotrichia.Erysipelotrichales.Erysipelotrichaceae.Turicibacter	Genus	1.94431	CON	2.4056	0.00789277
Bacteria.Bacteroidetes.Bacteroidia.Bacteroidales.Bacteroidaceae.Bacteroides.Bacteroides_caecimuris	Species	2.05095	CON	2.33902	0.002093
Bacteria.Firmicutes.Clostridia.Clostridiales.Ruminococcaceae.CAG_352	Genus	1.08231	MN	2.87486	0.0222296
Bacteria.Firmicutes.Bacilli	Class	3.42245	CON	3.02779	0.00394775
Bacteria.Bacteroidetes.Bacteroidia.Bacteroidales.Tannerellaceae.Parabacteroides	Genus	1.2215	CON	2.92891	0.0222296
Bacteria.Proteobacteria.Alphaproteobacteria.Sphingomonadales	Order	1.47397	CON	3.12606	0.002093
Bacteria.Firmicutes.Clostridia.Clostridiales.Family_XI.Murdochiella	Genus	0.902003	MN	3.28735	0.0222296
Bacteria.Tenericutes	Phylum	2.01558	MN	2.63621	0.0493362
Bacteria.Firmicutes.Clostridia.Clostridiales.Ruminococcaceae.Ruminiclostridium_9	Genus	2.89611	CON	2.62953	0.00369988
Bacteria.Firmicutes.Clostridia.Clostridiales.Ruminococcaceae.Ruminiclostridium_6	Genus	1.71554	CON	2.95563	0.00334562
Bacteria.Firmicutes.Negativicutes.Selenomonadales.Veillonellaceae.Selenomonas_1.Selenomonas_ruminantium_AB3002	Species	3.43297	MN	2.97997	0.037373
Bacteria.Firmicutes.Negativicutes.Selenomonadales.Veillonellaceae.Selenomonas	Genus	3.88302	CON	3.47236	0.037373
Bacteria.Deferribacteres.Deferribacteres.Deferribacterales.Deferribacteraceae.Mucispirillum.Mucispirillum_schaedleri_ASF457	Species	1.26003	CON	2.75415	0.0222296
Bacteria.Proteobacteria.Alphaproteobacteria.Paracaedibacterales	Order	2.19985	MN	2.10547	0.0495102
Bacteria.Firmicutes.Clostridia.Clostridiales.Christensenellaceae.Christensenellaceae_R_7_group	Genus	3.30441	MN	2.98812	0.00394775
Bacteria.Firmicutes.Negativicutes.Selenomonadales.Veillonellaceae.Veillonellaceae_UCG_001	Genus	4.64726	MN	4.42354	0.0163092
Bacteria.Firmicutes.Bacilli.Lactobacillales.Streptococcaceae.Lactococcus	Genus	1.96328	CON	2.40374	0.0222296
Bacteria.Actinobacteria.Coriobacteriia.Coriobacteriales.Atopobiaceae.Atopobium	Genus	1.37934	MN	2.90213	0.0277684
Bacteria.Lentisphaerae.Oligosphaeria.Oligosphaerales	Order	2.19369	MN	2.15268	0.0222296
Bacteria.Firmicutes.Clostridia.Clostridiales.Family_XIII.Family_XIII_AD3011_group	Genus	2.5617	MN	2.36109	0.00394775
Archaea.Euryarchaeota.Methanobacteria	Class	3.48897	MN	3.13327	0.00394775
Bacteria.Proteobacteria.Gammaproteobacteria.Pseudomonadales.Moraxellaceae.Moraxella	Genus	2.28698	MN	2.60813	0.00334562
Bacteria.Planctomycetes.Planctomycetacia.Pirellulales.Pirellulaceae.p_1088_a5_gut_group	Genus	1.9814	MN	2.36568	0.0326303
Bacteria.Bacteroidetes.Bacteroidia.Bacteroidales.Tannerellaceae	Family	1.2215	CON	2.92891	0.0222296
Bacteria.Bacteroidetes.Bacteroidia.Bacteroidales.Prevotellaceae.Prevotellaceae_UCG_001	Genus	4.99274	MN	4.28764	0.037373
Bacteria.Firmicutes.Bacilli.Lactobacillales.Lactobacillaceae.Lactobacillus.Lactobacillus_murinus	Species	2.26942	CON	2.50237	0.00280167
Bacteria.Proteobacteria.Alphaproteobacteria.Rhodospirillales	Order	3.2527	MN	3.00011	0.0308885
Bacteria.Proteobacteria.Alphaproteobacteria.Sphingomonadales.Sphingomonadaceae.Sphingomonas	Genus	1.38253	CON	3.28785	0.002093
Bacteria.Firmicutes.Bacilli.Bacillales	Order	3.0613	CON	2.82914	0.00394775
Bacteria.Bacteroidetes.Bacteroidia.Bacteroidales.Rikenellaceae.Rikenellaceae_RC9_gut_group	Genus	3.93448	MN	3.62858	0.00394775
Bacteria.Firmicutes.Clostridia.Clostridiales.Lachnospiraceae.Eubacterium_ruminantium_group	Genus	2.74201	MN	2.43611	0.0249747
Bacteria.Firmicutes.Clostridia.Clostridiales.Lachnospiraceae.Lachnospiraceae_NK4A136_group	Genus	3.98522	CON	3.67885	0.00369988
Bacteria.Cyanobacteria.Oxyphotobacteria.Synechococcales.Cyanobiaceae	Family	1.73825	MN	2.30437	0.00280167
Bacteria.Firmicutes.Clostridia.Clostridiales.Lachnospiraceae.Eubacterium_xylanophilum_group	Genus	2.89991	CON	2.69684	0.002093
Bacteria.Proteobacteria.Gammaproteobacteria.Betaproteobacteriales.Burkholderiaceae	Family	2.11243	MN	2.51317	0.0249747
Bacteria.Proteobacteria.Deltaproteobacteria.Desulfovibrionales.Desulfovibrionaceae.Bilophila	Genus	2.0613	CON	2.65979	0.002093
Bacteria.Actinobacteria.Coriobacteriia.Coriobacteriales.Eggerthellaceae.Enterorhabdus	Genus	1.35289	CON	3.03109	0.00739713
Bacteria.Planctomycetes.Planctomycetacia	Class	1.98992	MN	2.36727	0.0326303
Bacteria.Spirochaetes.Spirochaetia.Spirochaetales.Spirochaetaceae.Treponema_2.Treponema_porcinum	Species	1.19252	MN	2.66667	0.0222296
Bacteria.Bacteroidetes.Bacteroidia	Class	5.75582	MN	4.76214	0.037373
Bacteria.Bacteroidetes.Rhodothermia.Balneolales.Balneolaceae	Family	1.37453	MN	2.34724	0.0222296
Bacteria.Bacteroidetes.Rhodothermia	Class	1.37453	MN	2.34699	0.0222296
Bacteria.Actinobacteria.Actinobacteria.Corynebacteriales.Dietziaceae	Family	1.96798	CON	2.53927	0.00280167
Bacteria.Fusobacteria.Fusobacteriia.Fusobacteriales.Fusobacteriaceae.Fusobacterium	Genus	1.7149	MN	2.5729	0.0449512
Bacteria.Firmicutes.Bacilli.Lactobacillales	Order	3.17261	CON	2.7052	0.037373
Bacteria.Bacteroidetes.Bacteroidia.Bacteroidales.Marinifilaceae.Odoribacter	Genus	2.00667	CON	2.82246	0.002093
Bacteria.Bacteroidetes.Bacteroidia.Bacteroidales.Bacteroidaceae.Bacteroides.bacterium_NLAE_zl_C391	Species	1.00145	MN	3.18778	0.0495102
Archaea.Euryarchaeota.Methanobacteria.Methanobacteriales.Methanobacteriaceae	Family	3.48897	MN	3.13327	0.00394775
Bacteria.Firmicutes.Clostridia.Clostridiales.Clostridiaceae_1.Clostridium_sensu_stricto_1	Genus	1.88028	MN	2.66125	0.00388491
Bacteria.Verrucomicrobia.Verrucomicrobiae.Verrucomicrobiales.Akkermansiaceae.Akkermansia	Genus	2.33177	CON	2.13519	0.00476268
Bacteria.Firmicutes.Clostridia.Clostridiales.Lachnospiraceae.Lachnospiraceae_UCG_006	Genus	3.24451	CON	2.96349	0.00280167
Bacteria.Firmicutes.Clostridia.Clostridiales.Lachnospiraceae.Lachnospiraceae_UCG_001	Genus	2.70688	CON	2.50369	0.002093
Bacteria.Firmicutes.Bacilli.Lactobacillales.Lactobacillaceae	Family	3.12616	CON	2.71231	0.0163092
Bacteria.Bacteroidetes.Bacteroidia.Bacteroidales.Rikenellaceae.Alistipes	Genus	3.08605	CON	2.8028	0.00280167
Bacteria.Epsilonbacteraeota.Campylobacteria	Class	2.43633	CON	2.32634	0.00394775
Bacteria.Firmicutes.Bacilli.Bacillales.Bacillaceae.Bacillaceae_bacterium_BM62	Genus	2.46795	CON	2.40472	0.00388491
Bacteria.Verrucomicrobia.Verrucomicrobiae	Class	2.33177	CON	2.13502	0.00476268
Bacteria.Firmicutes.Negativicutes.Selenomonadales.Veillonellaceae.Anaerovibrio	Genus	4.69493	MN	4.31666	0.00648531
Bacteria.Proteobacteria.Gammaproteobacteria.Aeromonadales.Succinivibrionaceae	Family	5.4556	CON	5.07582	0.0249747
Bacteria.Firmicutes.Clostridia.Clostridiales.Family_XIII.S5_A14a.Peptostreptococcaceae_bacterium_canine_oral_taxon_333	Species	1.33905	MN	2.63953	0.0222296
Bacteria.Bacteroidetes.Bacteroidia.Bacteroidales.Bacteroidales_RF16_group	Family	2.80836	MN	2.54663	0.00388491
Archaea.Euryarchaeota	Phylum	3.48926	MN	3.13352	0.00394775
Bacteria.Firmicutes.Clostridia.Clostridiales.Lachnospiraceae.Lachnoclostridium_1.Clostridium_aminophilum	Species	2.65136	MN	2.24243	0.037373
Bacteria.Actinobacteria.Actinobacteria.Corynebacteriales.Corynebacteriaceae.Corynebacterium_1.Corynebacterium_casei	Species	1.17575	CON	2.71596	0.0222296
Bacteria.Verrucomicrobia.Verrucomicrobiae.Verrucomicrobiales	Order	2.33177	CON	2.13522	0.00476268
Archaea.Euryarchaeota.Methanobacteria.Methanobacteriales.Methanobacteriaceae.Methanobrevibacter	Genus	3.48785	MN	3.13185	0.00394775
Bacteria.Planctomycetes.Planctomycetacia.Pirellulales.Pirellulaceae	Family	1.98992	MN	2.36716	0.0326303
Bacteria.Bacteroidetes.Bacteroidia.Bacteroidales.Bacteroidaceae.Bacteroides.Bacteroides_acidifaciens	Species	2.32877	CON	2.16664	0.00280167
Bacteria.Proteobacteria.Gammaproteobacteria.Pasteurellales.Pasteurellaceae.Mannheimia.Mannheimia_haemolytica	Species	1.98794	MN	2.36805	0.00280167
Bacteria.Actinobacteria.Actinobacteria.PeM15	Order	1.25119	MN	2.99709	0.00739713
Bacteria.Epsilonbacteraeota.Campylobacteria.Campylobacterales	Order	2.43633	CON	2.32634	0.00394775
Bacteria.Patescibacteria.Saccharimonadia	Class	1.47439	MN	2.69823	0.00611748
Bacteria.Deferribacteres.Deferribacteres.Deferribacterales	Order	1.26003	CON	2.75441	0.0222296
Bacteria.Firmicutes.Clostridia.Clostridiales.Lachnospiraceae.Lachnospiraceae_XPB1014_group	Genus	1.89575	MN	2.43756	0.00280167
Bacteria.Proteobacteria.Gammaproteobacteria.Aeromonadales	Order	5.4556	CON	5.07582	0.0249747
Bacteria.Bacteroidetes.Bacteroidia.Bacteroidales.Porphyromonadaceae	Family	1.9421	MN	2.25322	0.00369988
Bacteria.Bacteroidetes.Bacteroidia.Flavobacteriales.Weeksellaceae	Family	1.49751	MN	2.20093	0.00739713
Bacteria.Firmicutes.Clostridia.Clostridiales.Family_XIII.Eubacterium_nodatum_group	Genus	3.30772	MN	3.05284	0.00394775
Bacteria	Domain	5.99988	CON	3.13352	0.00394775
