# Supplementary material for: Exploring the Impact of Ampelopsis Grossedentata Flavonoids on Growth Performance, Ruminal Microbiota, and Plasma Physiology and Biochemistry of Kids
Source: Animals (Basel). 2023 Jul 29;13(15):2454. doi: 10.3390/ani13152454 (PMC10417322; doi:10.3390/ani13152454)
Supplement: Supplementary file 1 [file animals-13-02454-s001.zip › Table S8.xlsx]

## Sheet: Sheet1
Table S8. LEfSe analysis in the AGF and CON groups
feature	level	log_hm	class_hm	LDA score	p value
Bacteria.Actinobacteria.Coriobacteriia.Coriobacteriales.Atopobiaceae.Olsenella	Genus	3.30252	MN	2.91447	0.0249747
Bacteria.Firmicutes.Clostridia.Clostridiales.Ruminococcaceae.Papillibacter	Genus	2.09417	AGF	2.34878	0.0222296
Bacteria.Firmicutes.Clostridia.Clostridiales.Lachnospiraceae.Coprococcus_1	Genus	2.01226	MN	3.28473	0.037373
Bacteria.Firmicutes.Clostridia.Clostridiales.Ruminococcaceae.Ruminococcus_1	Genus	3.79472	AGF	3.44737	0.0249747
Bacteria.Firmicutes.Clostridia.Clostridiales.Ruminococcaceae.Ruminococcus_2	Genus	4.46646	AGF	4.18395	0.0104056
Bacteria.Firmicutes.Bacilli.Lactobacillales.Leuconostocaceae	Family	1.54349	MN	3.1311	0.0222296
Bacteria.Bacteroidetes.Bacteroidia.Bacteroidales.Rikenellaceae.hoa5_07d05_gut_group	Genus	2.04003	AGF	2.68784	0.0131951
Bacteria.Bacteroidetes.Bacteroidia.Bacteroidales.Prevotellaceae.Prevotellaceae_UCG_003	Genus	4.50333	AGF	4.13838	0.00648531
Bacteria.Bacteroidetes.Bacteroidia.Bacteroidales.Rikenellaceae	Family	4.31822	AGF	3.76013	0.037373
Bacteria.Firmicutes.Negativicutes.Selenomonadales.Acidaminococcaceae.Acidaminococcus.Acidaminococcus_fermentans_DSM_20731	Species	2.96565	MN	2.71255	0.0163092
Bacteria.Bacteroidetes.Bacteroidia.Bacteroidales.p_2534_18B5_gut_group	Family	1.93347	AGF	2.90556	0.0360487
Bacteria.Firmicutes.Negativicutes.Selenomonadales.Veillonellaceae.Selenomonas.bacterium_mpn_isolate_group_9	Species	2.96134	MN	2.84897	0.0102718
Bacteria.Bacteroidetes.Bacteroidia.Bacteroidales.Prevotellaceae.Prevotella_7.Prevotella_sp_RZ	Species	2.87414	MN	2.59406	0.0163092
Bacteria.Verrucomicrobia	Phylum	1.85299	AGF	2.50965	0.0326303
Archaea.Euryarchaeota.Thermoplasmata	Class	2.34858	AGF	2.23065	0.0495102
Bacteria.Epsilonbacteraeota.Campylobacteria.Campylobacterales.Campylobacteraceae.Campylobacter	Genus	2.09554	AGF	2.47149	0.0163092
Bacteria.Firmicutes.Erysipelotrichia.Erysipelotrichales.Erysipelotrichaceae.Erysipelotrichaceae_UCG_006	Genus	3.157	MN	2.85692	0.0163092
Bacteria.Firmicutes.Erysipelotrichia.Erysipelotrichales.Erysipelotrichaceae.Erysipelotrichaceae_UCG_004	Genus	3.82897	AGF	3.41359	0.0104056
Bacteria.Firmicutes.Erysipelotrichia.Erysipelotrichales.Erysipelotrichaceae.Erysipelotrichaceae_UCG_009	Genus	3.07465	MN	2.79369	0.0163092
Bacteria.Proteobacteria.Gammaproteobacteria.Xanthomonadales.Xanthomonadaceae	Family	2.48914	AGF	2.57622	0.0249747
Bacteria.Proteobacteria.Gammaproteobacteria.Xanthomonadales	Order	2.48914	AGF	2.57622	0.0249747
Bacteria.Proteobacteria.Alphaproteobacteria.Rhizobiales.Beijerinckiaceae	Family	1.90342	AGF	2.62497	0.0131951
Bacteria.Bacteroidetes.Bacteroidia.Bacteroidales.Prevotellaceae.Prevotella_1	Genus	5.53226	AGF	5.03335	0.0249747
Bacteria.Bacteroidetes.Bacteroidia.Bacteroidales.Prevotellaceae.Prevotella_7	Genus	5.27801	MN	4.81944	0.0249747
Bacteria.Firmicutes.Negativicutes	Class	5.44711	MN	5.00461	0.00648531
Bacteria.Firmicutes.Negativicutes.Selenomonadales.Veillonellaceae	Family	5.43289	MN	5.01196	0.00648531
Bacteria.Firmicutes.Clostridia.Clostridiales.Lachnospiraceae.Pseudobutyrivibrio	Genus	3.52224	AGF	3.20926	0.00648531
Bacteria.Epsilonbacteraeota	Phylum	2.10812	AGF	2.47179	0.0163092
Archaea.Euryarchaeota.Thermoplasmata.Methanomassiliicoccales.Methanomethylophilaceae	Family	2.34858	AGF	2.23058	0.0495102
Bacteria.Verrucomicrobia.Verrucomicrobiae.Opitutales.Puniceicoccaceae	Family	1.72235	AGF	2.51807	0.00739713
Bacteria.Tenericutes.Mollicutes	Class	2.83765	AGF	2.53282	0.037373
Bacteria.Epsilonbacteraeota.Campylobacteria.Campylobacterales.Campylobacteraceae	Family	2.09554	AGF	2.47149	0.0163092
Bacteria.Spirochaetes.Spirochaetia.Spirochaetales.Spirochaetaceae.Treponema_2.Treponema_saccharophilum_DSM_2985	Species	2.90153	AGF	2.67251	0.0247217
Archaea.Euryarchaeota.Thermoplasmata.Methanomassiliicoccales	Order	2.34858	AGF	2.23092	0.0495102
Bacteria.Firmicutes.Negativicutes.Selenomonadales.Veillonellaceae.Schwartzia	Genus	3.41047	MN	3.02017	0.0249747
Bacteria.Tenericutes	Phylum	2.83765	AGF	2.53282	0.037373
Bacteria.Firmicutes.Clostridia.Clostridiales.Ruminococcaceae.Ruminiclostridium_6	Genus	2.0539	AGF	2.90862	0.0200963
Bacteria.Firmicutes.Negativicutes.Selenomonadales.Veillonellaceae.Selenomonas	Genus	2.96134	MN	2.84897	0.0102718
Bacteria.Firmicutes.Erysipelotrichia.Erysipelotrichales.Erysipelotrichaceae.Solobacterium.Erysipelotrichaceae_bacterium_NK3D112	Species	1.63947	AGF	2.79315	0.00739713
Bacteria.Firmicutes.Negativicutes.Selenomonadales	Order	5.44711	MN	5.00461	0.00648531
Bacteria.Firmicutes.Negativicutes.Selenomonadales.Veillonellaceae.Megasphaera	Genus	4.0033	MN	3.61501	0.0104056
Bacteria.Firmicutes.Clostridia.Clostridiales.Lachnospiraceae.Shuttleworthia	Genus	2.89998	MN	2.48906	0.0249747
Bacteria.Proteobacteria.Alphaproteobacteria.Rhizobiales.Beijerinckiaceae.Methylobacterium	Genus	1.90342	AGF	2.62616	0.0131951
Bacteria.Bacteroidetes.Bacteroidia.Bacteroidales.Rikenellaceae.Rikenellaceae_RC9_gut_group	Genus	4.27441	AGF	3.66801	0.037373
Bacteria.Firmicutes.Clostridia.Clostridiales.Lachnospiraceae.Eubacterium_ruminantium_group	Genus	3.95479	AGF	3.66041	0.0163092
Bacteria.Firmicutes.Clostridia.Clostridiales.Lachnospiraceae.Eubacterium_xylanophilum_group	Genus	1.20249	AGF	3.41638	0.0222296
Bacteria.Firmicutes.Clostridia.Clostridiales.Clostridiales_vadinBB60_group	Family	2.98449	AGF	2.72375	0.037373
Bacteria.Epsilonbacteraeota.Campylobacteria	Class	2.10812	AGF	2.47179	0.0163092
Bacteria.Firmicutes.Bacilli.Bacillales.Bacillaceae.Bacillaceae_bacterium_BM62	Genus	0.907859	MN	3.8113	0.0495102
Bacteria.Verrucomicrobia.Verrucomicrobiae	Class	1.85299	AGF	2.50806	0.0326303
Bacteria.Bacteroidetes.Bacteroidia.Bacteroidales.Prevotellaceae.Prevotellaceae_YAB2003_group	Genus	3.35072	AGF	2.97422	0.00394775
Bacteria.Tenericutes.Mollicutes.Mycoplasmatales	Order	1.9808	AGF	2.79191	0.0222296
Bacteria.Bacteroidetes.Bacteroidia.Bacteroidales.Prevotellaceae.Prevotella_7.Prevotella_sp_DJF_CP65	Species	4.71327	MN	4.23708	0.037373
Bacteria.Tenericutes.Mollicutes.Mycoplasmatales.Mycoplasmataceae	Family	1.9808	AGF	2.79191	0.0222296
Bacteria.Tenericutes.Mollicutes.Mycoplasmatales.Mycoplasmataceae.Mycoplasma	Genus	1.9808	AGF	2.79187	0.0222296
Bacteria.Firmicutes.Negativicutes.Selenomonadales.Acidaminococcaceae.Acidaminococcus	Genus	3.40271	MN	3.0398	0.00394775
Bacteria.Firmicutes.Erysipelotrichia.Erysipelotrichales.Erysipelotrichaceae.Solobacterium	Genus	3.35813	MN	3.02095	0.0104056
Bacteria.Verrucomicrobia.Verrucomicrobiae.Opitutales	Order	1.72235	AGF	2.51825	0.00739713
Bacteria.Epsilonbacteraeota.Campylobacteria.Campylobacterales	Order	2.10812	AGF	2.47179	0.0163092
Bacteria.Lentisphaerae.Oligosphaeria.Oligosphaerales.Oligosphaeraceae.horsej_a03	Genus	1.64872	AGF	2.61357	0.0495102
