# Supplementary material for: Exploring the Impact of Ampelopsis Grossedentata Flavonoids on Growth Performance, Ruminal Microbiota, and Plasma Physiology and Biochemistry of Kids
Source: Animals (Basel). 2023 Jul 29;13(15):2454. doi: 10.3390/ani13152454 (PMC10417322; doi:10.3390/ani13152454)
Supplement: Supplementary file 1 [file animals-13-02454-s001.zip › Table S9.xlsx]

## Sheet: Sheet1
Table S9 Abundance of Functional Predictive Heat Map
	Level_2	Carbohydrate Metabolism	Amino Acid Metabolism	Membrane Transport	Metabolism of Cofactors and Vitamins	Energy Metabolism	Nucleotide Metabolism	Translation	Replication and Repair	Signal Transduction	Glycan Biosynthesis and Metabolism	Cell Motility	Folding, Sorting and Degradation	Xenobiotics Biodegradation and Metabolism	Lipid Metabolism	Metabolism of Other Amino Acids	Metabolism of Terpenoids and Polyketides	Infectious Diseases	Cell Growth and Death	Biosynthesis of Other Secondary Metabolites	Endocrine System	Transcription	Environmental Adaptation	Transport and Catabolism	Cancers	Digestive System	Nervous System	Neurodegenerative Diseases	Endocrine and Metabolic Diseases	Immune System	Immune Diseases	Excretory System	Substance Dependence	Circulatory System	Cell Communication	Signaling Molecules and Interaction	Cardiovascular Diseases	Sensory System
1	CON-1	0.122746	0.118018	0.108509	0.0803345	0.0726305	0.0692785	0.0644428	0.0616684	0.0612559	0.0332493	0.0237621	0.0263915	0.0269824	0.0253842	0.0228638	0.021846	0.0196091	0.0170912	0.00724385	0.00290484	0.00293829	0.00279607	0.00184188	0.00133127	0.0012173	0.00100342	0.000912377	0.000665862	0.000438594	0.000311571	0.000203478	5.44776e-05	3.60671e-05	1.78556e-05	1.74001e-05	2.55262e-06	1.19322e-11
	CON-2	0.124997	0.118867	0.110807	0.077253	0.0712937	0.0683728	0.0625759	0.0608879	0.0641973	0.0322778	0.0244423	0.0260253	0.0272054	0.0257194	0.0230764	0.0216664	0.0189385	0.0171996	0.00745467	0.00297611	0.0028548	0.00271062	0.00190593	0.00130394	0.00125494	0.00103348	0.000938289	0.00065689	0.000452385	0.000321357	0.000204848	5.51058e-05	3.5748e-05	1.78277e-05	1.78505e-05	2.89969e-06	2.83301e-10
	CON-3	0.123281	0.116781	0.107124	0.0778626	0.0732585	0.0686858	0.0639118	0.0604265	0.0645536	0.0329167	0.0242662	0.0263733	0.0276805	0.0267188	0.0218093	0.0233321	0.01906	0.0179946	0.00721723	0.00294665	0.00290088	0.00295337	0.00186762	0.00123198	0.00105235	0.000994049	0.0010592	0.000657979	0.000420045	0.000356716	0.000178252	6.16202e-05	3.23601e-05	1.51876e-05	1.51968e-05	2.97647e-06	0
	CON-4	0.12681	0.121219	0.104043	0.0763249	0.0740315	0.0683602	0.0633385	0.0602779	0.0653208	0.0324718	0.0272496	0.0255267	0.0263539	0.024568	0.0224376	0.0207164	0.0185458	0.0178541	0.00776298	0.00315009	0.00281563	0.00284326	0.00173197	0.00138793	0.00122038	0.00108733	0.000729391	0.000664671	0.000474432	0.000287089	0.000239605	7.30628e-05	4.13202e-05	1.92227e-05	1.84453e-05	3.22059e-06	2.49994e-11
	CON-5	0.119986	0.114928	0.114964	0.0856125	0.0707749	0.0700147	0.0642459	0.0624361	0.0565294	0.0330547	0.0252829	0.0265297	0.0263998	0.0249956	0.0228577	0.021502	0.0203149	0.016436	0.00672123	0.00293484	0.00296065	0.00279558	0.00156323	0.00141784	0.00114945	0.000896138	0.000970477	0.0006646	0.000468277	0.000329786	0.000163474	3.95068e-05	3.16776e-05	1.39799e-05	1.38365e-05	9.74088e-07	0
	CON-6	0.120329	0.120189	0.11136	0.0806529	0.0707998	0.0701796	0.0650966	0.0632817	0.0582305	0.0328369	0.0207956	0.0264694	0.0279115	0.025374	0.0237034	0.022803	0.0199016	0.0165085	0.0071175	0.00279407	0.0029324	0.00275209	0.00177127	0.00129492	0.00125834	0.000977291	0.000966394	0.000672649	0.000420463	0.000304108	0.00020619	3.66653e-05	3.45457e-05	1.88946e-05	1.8797e-05	9.62773e-07	0
2	MN-1	0.127229	0.110471	0.107487	0.0853367	0.0747157	0.0683804	0.0653504	0.0608251	0.058021	0.0340258	0.0357655	0.0259714	0.0223182	0.0233056	0.0209761	0.0185728	0.019185	0.0175727	0.00719805	0.00380238	0.00299495	0.00305962	0.00126588	0.00156	0.00127322	0.000849988	0.000537285	0.000658987	0.000596698	0.000360897	0.000178468	8.43242e-05	4.91249e-05	9.32186e-06	7.04894e-06	3.22816e-06	5.02605e-11
	MN-2	0.13151	0.112034	0.113923	0.080067	0.0675326	0.071709	0.0682402	0.0640885	0.0498853	0.0358623	0.0273988	0.0263051	0.0221465	0.0255102	0.0229271	0.0191927	0.0180563	0.0166139	0.00762485	0.0043963	0.00315492	0.00281218	0.00193339	0.00135421	0.00196948	0.000908618	0.000706087	0.000704642	0.00065361	0.000457693	0.000191025	6.09345e-05	5.32689e-05	8.00152e-06	6.58841e-06	2.30164e-06	1.28632e-10
	MN-3	0.11474	0.116159	0.1127	0.0878676	0.0723133	0.0691373	0.0642555	0.0624367	0.057411	0.0327765	0.0248517	0.0269619	0.0279482	0.0248173	0.0223826	0.0235339	0.0210249	0.0163445	0.00648931	0.00259079	0.00283472	0.00288744	0.00148627	0.0014272	0.00101832	0.000842305	0.00111524	0.000658914	0.000440892	0.00029087	0.000163967	3.26693e-05	3.16642e-05	1.40076e-05	1.37611e-05	5.42622e-07	8.85888e-11
	MN-4	0.122897	0.112407	0.102867	0.0876999	0.0781591	0.0685022	0.066842	0.0605316	0.0579065	0.0341601	0.0347265	0.0264309	0.0229826	0.0225831	0.0206013	0.019227	0.0201159	0.0175522	0.00701657	0.00346741	0.00298629	0.00314411	0.00117119	0.0016323	0.00110425	0.000827946	0.000577497	0.000662583	0.000546017	0.000312962	0.000192285	9.06583e-05	5.14633e-05	1.15985e-05	8.61059e-06	4.07371e-06	1.71246e-10
	MN-5	0.118504	0.116116	0.0948856	0.0892617	0.090465	0.0697045	0.0728393	0.0587289	0.0560432	0.0321431	0.0290211	0.0278582	0.023911	0.020906	0.0200012	0.0189533	0.0200772	0.0165584	0.00716965	0.00309476	0.00333653	0.00276121	0.00142552	0.00157785	0.00126416	0.00092722	0.000598361	0.000668519	0.000429363	0.000251097	0.000266074	0.000142014	7.28386e-05	1.81439e-05	1.09803e-05	8.58724e-06	1.51833e-10
	MN-6	0.121131	0.111332	0.104202	0.0925798	0.0760553	0.0692234	0.0664855	0.0615669	0.0539762	0.0355914	0.0378802	0.0259703	0.0217894	0.021624	0.0204404	0.0183908	0.0206997	0.0175566	0.00681116	0.00355448	0.00291372	0.00333632	0.000913648	0.00180659	0.00105137	0.000758453	0.000485596	0.000676766	0.000587806	0.000290746	0.000176018	7.58178e-05	4.8157e-05	9.1969e-06	6.90369e-06	2.79079e-06	0
3	AGF-1	0.127056	0.120539	0.105487	0.0757039	0.0762766	0.0696366	0.0665158	0.0614752	0.0622632	0.0315282	0.0232087	0.0261702	0.0263008	0.0240086	0.0231183	0.0207251	0.0188716	0.0172676	0.00758292	0.00297729	0.00310939	0.00268835	0.00160348	0.00127336	0.00117602	0.00105773	0.000625924	0.000659853	0.000365724	0.000313129	0.000242756	8.20752e-05	4.38891e-05	2.23404e-05	2.03555e-05	3.54684e-06	1.51105e-10
	AGF-2	0.124143	0.10953	0.10128	0.0855334	0.085752	0.0678125	0.0702507	0.0580554	0.0609461	0.0314538	0.0339329	0.0276728	0.0228725	0.0222662	0.0194583	0.0183577	0.0190344	0.0172923	0.00713498	0.00344332	0.0032987	0.00276088	0.00142031	0.00151817	0.00124363	0.000909744	0.000668034	0.000646433	0.000520319	0.000338767	0.000222522	0.000138049	6.5161e-05	1.24231e-05	6.77468e-06	7.79239e-06	4.67309e-10
	AGF-3	0.125279	0.11794	0.0991016	0.073895	0.0740409	0.0737557	0.0714845	0.0632662	0.0578394	0.0359771	0.0220927	0.0261437	0.025138	0.0267457	0.02079	0.0235706	0.0184714	0.019714	0.00725509	0.0035883	0.0031941	0.00356006	0.00144773	0.00115713	0.000936199	0.000923328	0.000868432	0.000716616	0.000351971	0.000449234	0.000179767	6.31596e-05	3.32142e-05	1.45349e-05	1.44081e-05	1.42174e-06	2.45517e-10
	AGF-4	0.12634	0.109837	0.106023	0.0893067	0.0691632	0.0675741	0.0624706	0.0622084	0.0571332	0.0367588	0.0432847	0.0247424	0.0210261	0.0224464	0.0205569	0.0185346	0.0201409	0.018572	0.00706357	0.00394143	0.00265942	0.00359809	0.000758173	0.0018318	0.00100126	0.000730348	0.000368932	0.000667903	0.000678917	0.000326368	0.000147584	5.645e-05	3.92019e-05	5.47313e-06	5.48167e-06	6.11603e-07	7.1326e-10
	AGF-5	0.122106	0.116197	0.0968146	0.0861665	0.0882393	0.0696382	0.0717383	0.0590241	0.0568437	0.0317743	0.0277902	0.0277588	0.0241245	0.0216712	0.0203692	0.0191938	0.0195635	0.0166994	0.00732634	0.00316916	0.00334719	0.00269536	0.00150916	0.00150529	0.00126651	0.000973273	0.00061921	0.00065979	0.00043142	0.000279939	0.000262282	0.000135201	6.78179e-05	1.87925e-05	1.23014e-05	8.10068e-06	3.68096e-10
	AGF-6	0.125213	0.115881	0.104141	0.080865	0.0755661	0.0691235	0.0684812	0.0611141	0.0550283	0.0331684	0.0154997	0.0304421	0.0252467	0.0289011	0.0235765	0.0213643	0.0242806	0.0158604	0.00680169	0.00358659	0.00319494	0.00298347	0.00234842	0.00151235	0.00140591	0.000939869	0.00140518	0.000628736	0.000525401	0.000475617	0.000197096	0.00012602	8.35334e-05	1.32856e-05	1.03332e-05	8.32113e-06	4.60437e-11
